# Supplementary material for: Genome-wide analysis of condensin binding in Caenorhabditis elegans
Source: Genome Biol. 2013 Oct 14;14(10):R112. doi: 10.1186/gb-2013-14-10-r112 (PMC3983662; doi:10.1186/gb-2013-14-10-r112)
Supplement: Additional file 1: Table S1 — Contains the list of all data sets with their GEO accession numbers, and modENCODE data coordination center numbers. [file gb-2013-14-10-r112-S1.xlsx]

## Sheet: DataTable
ChIP-seq Data
GEO #	Condensin type	Target	Antibody	Antibody information	Antigen	Strain	Stage	Mapped reads	Matching Input GEO #
GSM1111796	I, IDC, II	MIX-1	JL0004	Rabbit polyclonal to 837-1244 aa. (PMID:19853451)	837-1244 aa	N2	MxEmb	10419337	GSM1111812
GSM1111797	I, IDC, II	MIX-1	SDQ4107	Rabbit polyclonal	MHIKSIHLDGFKSYQKHTDILDFSPTFNAITGYNGSGKSNILDSICFIMGINKLDNIRAKSMHELISHGGTKAIVQVRFDNTDKRCSPFGMEHLDEIVVQ	N2	MxEmb	10253015	GSM1111813
GSM1111798	I, IDC, II	MIX-1	SDQ4107	Rabbit polyclonal	MHIKSIHLDGFKSYQKHTDILDFSPTFNAITGYNGSGKSNILDSICFIMGINKLDNIRAKSMHELISHGGTKAIVQVRFDNTDKRCSPFGMEHLDEIVVQ	N2	MxEmb	5826689	GSM1111818
GSM1111799	I, IDC, II	MIX-1	SDQ3892	Rabbit polyclonal	MHIKSIHLDGFKSYQKHTDILDFSPTFNAITGYNGSGKSNILDSICFIMGINKLDNIRAKSMHELISHGGTKAIVQVRFDNTDKRCSPFGMEHLDEIVVQ	N2	MxEmb	13027506	GSM1111814
GSM1111800	I, IDC, II	MIX-1	SDQ3892	Rabbit polyclonal	MHIKSIHLDGFKSYQKHTDILDFSPTFNAITGYNGSGKSNILDSICFIMGINKLDNIRAKSMHELISHGGTKAIVQVRFDNTDKRCSPFGMEHLDEIVVQ	N2	MxEmb	9277378	GSM1111816
GSM1111770	I, IDC	DPY-26	JL00003	Rabbit polyclonal to 40-1262 aa. (PMID:19853451)	40-1262 aa	N2	MxEmb	13067238	GSM1111812
GSM1111771	I, IDC	DPY-26	SDQ4496	Rabbit polyclonal	RVDRLHHDVRQIDSALSSGTVMRDSNGEEIHLTLESRKAKKKMAVVDGMNGMLDFLNNMDDALTTTELDADNDKNWKEDEENIAGEPRIDFKANSKDVDA	N2	MxEmb	11227301	GSM1111816
GSM1111772	I, IDC	DPY-26	SDQ4496	Rabbit polyclonal	RVDRLHHDVRQIDSALSSGTVMRDSNGEEIHLTLESRKAKKKMAVVDGMNGMLDFLNNMDDALTTTELDADNDKNWKEDEENIAGEPRIDFKANSKDVDA	N2	MxEmb	15181307	GSM1111817
GSM1111773	I, IDC	DPY-26	SDQ4561	Rabbit polyclonal	RVDRLHHDVRQIDSALSSGTVMRDSNGEEIHLTLESRKAKKKMAVVDGMNGMLDFLNNMDDALTTTELDADNDKNWKEDEENIAGEPRIDFKANSKDVDA	N2	MxEmb	10815549	GSM1111816
GSM1111774	I, IDC	DPY-26	SDQ4561	Rabbit polyclonal	RVDRLHHDVRQIDSALSSGTVMRDSNGEEIHLTLESRKAKKKMAVVDGMNGMLDFLNNMDDALTTTELDADNDKNWKEDEENIAGEPRIDFKANSKDVDA	N2	MxEmb	15637356	GSM1111817
GSM1111762	I, IDC	CAPG-1	SDQ3967	Rabbit polyclonal	MPPKKRIRGPKLPALREEKSTGTDVASDESFNESADFLNNEELNNDQNDAENTVLSEGVSTLRINENMTKEDRACISAALFIKKRVVESIRTVFQSRDDI	N2	MxEmb	5701605	GSM1111813
GSM1111763	I, IDC	CAPG-1	SDQ3967	Rabbit polyclonal	MPPKKRIRGPKLPALREEKSTGTDVASDESFNESADFLNNEELNNDQNDAENTVLSEGVSTLRINENMTKEDRACISAALFIKKRVVESIRTVFQSRDDI	N2	MxEmb	6976992	GSM1111815
GSM1111764	I, IDC	CAPG-1	SDQ3990	Rabbit polyclonal	MPPKKRIRGPKLPALREEKSTGTDVASDESFNESADFLNNEELNNDQNDAENTVLSEGVSTLRINENMTKEDRACISAALFIKKRVVESIRTVFQSRDDI	N2	MxEmb	8499151	GSM1111818
GSM1111781	I, IDC	DPY-28	SDQ4564	Rabbit polyclonal	QQQPTRNNDGLSGFKSITEIIAEADNNIPSEQIDKDIDSFSSYSDISDWRGIPKFFPSLSSLSRRASTYENWENRFKVVDYLVSCSGALKDSVSDYVADY	N2	MxEmb	7744365	GSM1111815
GSM1111782	I, IDC	DPY-28	SDQ4564	Rabbit polyclonal	QQQPTRNNDGLSGFKSITEIIAEADNNIPSEQIDKDIDSFSSYSDISDWRGIPKFFPSLSSLSRRASTYENWENRFKVVDYLVSCSGALKDSVSDYVADY	N2	MxEmb	10559252	GSM1111814
GSM1111783	I, IDC	DPY-28	SDQ4564	Rabbit polyclonal	QQQPTRNNDGLSGFKSITEIIAEADNNIPSEQIDKDIDSFSSYSDISDWRGIPKFFPSLSSLSRRASTYENWENRFKVVDYLVSCSGALKDSVSDYVADY	N2	MxEmb	18407542	GSM1111822
GSM1111784	I, IDC	DPY-28	KH-DPY28	Rabbit Polyclonal to 1484-1499 aa sequence CKSAVADDDSDSDEFMLDD (PMID:19119011)	CKSAVADDDSDSDEFMLDD	N2	MxEmb	14534061	GSM1111822
GSM1111777	IDC	DPY-27	JL00001	Rabbit polyclonal to 1-409 aa. (PMID:17293863)	1-409 aa	N2	MxEmb	24437615	GSM1111812
GSM1111778	IDC	DPY-27	JL00001	Rabbit polyclonal to 1-409 aa. (Ercan et al. Nat Genet. 2007)	1-409 aa	N2	MxEmb	10183771	GSM1111824
GSM1111779	IDC	DPY-27	JL00001	Rabbit polyclonal to 1-409 aa. (Ercan et al. Nat Genet. 2007)	1-409 aa	N2	MxEmb	7655704	GSM1111823
GSM1111780	IDC	DPY-27	SDQ3995	Rabbit polyclonal	LSNGLSNVVIAPKRKQRRLEMLKLSDFGLDDDSDLPEFNRFPPATRRELSVEDSDEDDEPVRRRPRRQVEEEDEEDELIEEATPSPPPIVVQRRVRRSRH	N2	MxEmb	16484861	GSM1111822
GSM1111806	I, II	SMC-4	OD0039	Rabbit polyclonal from Arshad Desai Lab		N2	MXEmb	19347379	GSM1111819
GSM1111807	I, II	SMC-4	OD0039	Rabbit polyclonal from Arshad Desai Lab		N2	MxEmb	15147372	GSM1111827
GSM1111808	I, II	SMC-4	KH-SMC4	Rabbit Polyclonal to 1519-1549 aa sequence CGSTPKRSPMKPLTPSSKKKEKAIVDDDDDME (PMID:19119011)	CGSTPKRSPMKPLTPSSKKKEKAIVDDDDDME	N2	MxEmb	9999096	GSM1111822
GSM1111793	II	KLE-2	SDQ3898	Rabbit polyclonal	MTRNAPPGQESTDLAWLVTPAKDLVENFSIDVLKALAGYLEVIRQESEDTDNQVDAATTYRLFDFQRACRIIQGSCAVYGRKVDHVYELTISVVDLVENK	N2	MxEmb	7284902	GSM1111818
GSM1111794	II	KLE-2	SDQ3942	Rabbit polyclonal	MTRNAPPGQESTDLAWLVTPAKDLVENFSIDVLKALAGYLEVIRQESEDTDNQVDAATTYRLFDFQRACRIIQGSCAVYGRKVDHVYELTISVVDLVENK	N2	MxEmb	12941958	GSM1111814
GSM1111795	II	KLE-2	SDQ3942	Rabbit polyclonal	MTRNAPPGQESTDLAWLVTPAKDLVENFSIDVLKALAGYLEVIRQESEDTDNQVDAATTYRLFDFQRACRIIQGSCAVYGRKVDHVYELTISVVDLVENK	N2	MxEmb	15749586	GSM1111825
GSM1111795	II	KLE-2	SDQ3942	Rabbit polyclonal	MTRNAPPGQESTDLAWLVTPAKDLVENFSIDVLKALAGYLEVIRQESEDTDNQVDAATTYRLFDFQRACRIIQGSCAVYGRKVDHVYELTISVVDLVENK	N2	MxEmb	14192321	GSM1111826
GSM1111795	II	KLE-2	SDQ3942	Rabbit polyclonal	MTRNAPPGQESTDLAWLVTPAKDLVENFSIDVLKALAGYLEVIRQESEDTDNQVDAATTYRLFDFQRACRIIQGSCAVYGRKVDHVYELTISVVDLVENK	N2	MxEmb	11890064	GSM1111827
GSM1200339	II	KLE-2	SDQ3942	Rabbit polyclonal	MTRNAPPGQESTDLAWLVTPAKDLVENFSIDVLKALAGYLEVIRQESEDTDNQVDAATTYRLFDFQRACRIIQGSCAVYGRKVDHVYELTISVVDLVENK	N2	L3	15255998	GSM1200343
GSM1200340	II	KLE-2	SDQ3942	Rabbit polyclonal	MTRNAPPGQESTDLAWLVTPAKDLVENFSIDVLKALAGYLEVIRQESEDTDNQVDAATTYRLFDFQRACRIIQGSCAVYGRKVDHVYELTISVVDLVENK	N2	L3	5945088	GSM1200344
GSM1200341	II	KLE-2	SDQ3898	Rabbit polyclonal	MTRNAPPGQESTDLAWLVTPAKDLVENFSIDVLKALAGYLEVIRQESEDTDNQVDAATTYRLFDFQRACRIIQGSCAVYGRKVDHVYELTISVVDLVENK	N2	L3	9907467	GSM1200343
GSM1200342	II	KLE-2	SDQ3898	Rabbit polyclonal	MTRNAPPGQESTDLAWLVTPAKDLVENFSIDVLKALAGYLEVIRQESEDTDNQVDAATTYRLFDFQRACRIIQGSCAVYGRKVDHVYELTISVVDLVENK	N2	L3	11360933	GSM1200344
GSM1111785	II	HCP-6	KH-HCP6	Rabbit Polyclonal to 1708-1722 aa sequence CKSAQAYHLHNIFEEDEES (PMID:19119011)	CKSAQAYHLHNIFEEDEES	N2	MxEmb	19683218	GSM1111820
GSM1111786	II	HCP-6	KH-HCP6	Rabbit Polyclonal to 1708-1722 aa sequence CKSAQAYHLHNIFEEDEES (PMID:19119011)	CKSAQAYHLHNIFEEDEES	N2	MxEmb	16723551	GSM1111821
GSM1111787	II	HCP-6	KH-HCP6	Rabbit Polyclonal to 1708-1722 aa sequence CKSAQAYHLHNIFEEDEES (PMID:19119011)	CKSAQAYHLHNIFEEDEES	N2	MxEmb	18389857	GSM1111827
GSM1111788	II	HCP-6	KH-HCP6	Rabbit Polyclonal to 1708-1722 aa sequence CKSAQAYHLHNIFEEDEES (PMID:19119011)	CKSAQAYHLHNIFEEDEES	N2	MxEmb	17582914	GSM1111819
GSM1111765	II	CAPG-2	SDQ4484	Rabbit polyclonal to 808-907 aa	IPKWMNKQCDLMEDDEENIFKNHREIVESLRQFHKRVSETDYWDEDSAKRMMHHFMLFSIVSASSKNDDEAYDDPRDEDYKPPHFISLALIKFILKEKSL	N2	MxEmb	14528165	GSM1111827
GSM1111766	II	CAPG-2	SDQ4484	Rabbit polyclonal to 808-907 aa	IPKWMNKQCDLMEDDEENIFKNHREIVESLRQFHKRVSETDYWDEDSAKRMMHHFMLFSIVSASSKNDDEAYDDPRDEDYKPPHFISLALIKFILKEKSL	N2	MxEmb	16257335	GSM1111819
GSM1111767	II	CAPG-2	SDQ4567	Rabbit polyclonal to 808-907 aa	IPKWMNKQCDLMEDDEENIFKNHREIVESLRQFHKRVSETDYWDEDSAKRMMHHFMLFSIVSASSKNDDEAYDDPRDEDYKPPHFISLALIKFILKEKSL	N2	MxEmb	15912051	GSM1111819
GSM1111768	II	CAPG-2	SDQ4567	Rabbit polyclonal to 808-907 aa	IPKWMNKQCDLMEDDEENIFKNHREIVESLRQFHKRVSETDYWDEDSAKRMMHHFMLFSIVSASSKNDDEAYDDPRDEDYKPPHFISLALIKFILKEKSL	N2	MxEmb	16954168	GSM1111826
GSM1111769	II	CAPG-2	SDQ4484	Rabbit polyclonal to 808-907 aa	IPKWMNKQCDLMEDDEENIFKNHREIVESLRQFHKRVSETDYWDEDSAKRMMHHFMLFSIVSASSKNDDEAYDDPRDEDYKPPHFISLALIKFILKEKSL	N2	MxEmb	13296566	GSM1111822
GSM1111801	N/A	PQN-85	SDQ4481	Rabbit polyclonal	QQQPVQQIQRQQPIAQPIPQHTIPPSTSNQFQQQIQSAASSIFDSSVISSHQKLYEEQCRQIEKERKEQEERKRKQELEEQRKRNEELKRLRIAEEKRLL	N2	Mxemb	10164030	GSM1111816
GSM1111802	N/A	PQN-85	SDQ4481	Rabbit polyclonal	QQQPVQQIQRQQPIAQPIPQHTIPPSTSNQFQQQIQSAASSIFDSSVISSHQKLYEEQCRQIEKERKEQEERKRKQELEEQRKRNEELKRLRIAEEKRLL	N2	Mxemb	10838516	GSM1111814
GSM1111803	N/A	PQN-85	SDQ4481	Rabbit polyclonal	QQQPVQQIQRQQPIAQPIPQHTIPPSTSNQFQQQIQSAASSIFDSSVISSHQKLYEEQCRQIEKERKEQEERKRKQELEEQRKRNEELKRLRIAEEKRLL	N2	Mxemb	8772964	GSM1111821
GSM1111760	N/A	AMA1	Q2358			N2	MxEmb	18194643	GSM1111827
GSM1111761	N/A	AMA1	Q2357			N2	MxEmb	18052870	GSM1111824
GSM1111791	N/A	HTZ1 BK	BK00001_HTZ1			N2	MxEmb	9162108	GSM1111813
GSM1111792	N/A	HTZ1 BK	BK00001_HTZ1			N2	MxEmb	20547867	GSM1111828
GSM1111809	N/A	N/A	rabbit IgG	Rabbit polyclonal	Abcam (ab46540)	N2	MxEmb	13692452	GSM1111824
GSM1111810	N/A	N/A	rabbit IgG	Rabbit polyclonal	Abcam (ab46540)	N2	MxEmb	17416986	GSM1111820
GSM1111811	N/A	N/A	rabbit IgG	Rabbit polyclonal	Abcam (ab46540)	N2	MxEmb	13457010	GSM1111821
GSM1111804	N/A	PQN-85	SDQ4481	Rabbit polyclonal	QQQPVQQIQRQQPIAQPIPQHTIPPSTSNQFQQQIQSAASSIFDSSVISSHQKLYEEQCRQIEKERKEQEERKRKQELEEQRKRNEELKRLRIAEEKRLL	TY1072	MxEmb	12923014	GSM1171494
GSM1111805	N/A	PQN-85	SDQ4481	Rabbit polyclonal	QQQPVQQIQRQQPIAQPIPQHTIPPSTSNQFQQQIQSAASSIFDSSVISSHQKLYEEQCRQIEKERKEQEERKRKQELEEQRKRNEELKRLRIAEEKRLL	TY1072	MxEmb	10266430	GSM1111829
GSM1171493	N/A	PQN-85	SDQ4481	Rabbit polyclonal	QQQPVQQIQRQQPIAQPIPQHTIPPSTSNQFQQQIQSAASSIFDSSVISSHQKLYEEQCRQIEKERKEQEERKRKQELEEQRKRNEELKRLRIAEEKRLL	TY1072	MxEmb	5819101	GSM1171495
GSM1111775	I, IDC	DPY-26	JL00003	Rabbit polyclonal to 40-1262 aa. (PMID:19853451)	40-1262 aa	TY1072	MxEmb	7656911	GSM1171494
GSM1111776	I, IDC	DPY-26	JL00003	Rabbit polyclonal to 40-1262 aa. (PMID:19853451)	40-1262 aa	TY1072	MxEmb	12037503	GSM1111829
GSM1111789	II	HCP-6	KH-HCP6	Rabbit Polyclonal to 1708-1722 aa sequence CKSAQAYHLHNIFEEDEES (PMID:19119011)	CKSAQAYHLHNIFEEDEES	TY1072	MxEmb	11042712	GSM1171494
GSM1111790	II	HCP-6	KH-HCP6	Rabbit Polyclonal to 1708-1722 aa sequence CKSAQAYHLHNIFEEDEES (PMID:19119011)	CKSAQAYHLHNIFEEDEES	TY1072	MxEmb	9899368	GSM1111829
GSM1171491	II	KLE-2	SDQ3942	Rabbit polyclonal	MTRNAPPGQESTDLAWLVTPAKDLVENFSIDVLKALAGYLEVIRQESEDTDNQVDAATTYRLFDFQRACRIIQGSCAVYGRKVDHVYELTISVVDLVENK	TY1072	MxEmb	4113615	GSM1111829
GSM1171492	II	KLE-2	SDQ3942	Rabbit polyclonal	MTRNAPPGQESTDLAWLVTPAKDLVENFSIDVLKALAGYLEVIRQESEDTDNQVDAATTYRLFDFQRACRIIQGSCAVYGRKVDHVYELTISVVDLVENK	TY1072	MxEmb	10219271	GSM1171495
GSM1111812	N/A	Input	N/A	N/A		N2	MxEmb
GSM1111813	N/A	Input	N/A	N/A		N2	MxEmb
GSM1111814	N/A	Input	N/A	N/A		N2	MxEmb
GSM1111815	N/A	Input	N/A	N/A		N2	MxEmb
GSM1111816	N/A	Input	N/A	N/A		N2	MxEmb
GSM1111817	N/A	Input	N/A	N/A		N2	MxEmb
GSM1111818	N/A	Input	N/A	N/A		N2	MxEmb
GSM1111819	N/A	Input	N/A	N/A		N2	MxEmb
GSM1111820	N/A	Input	N/A	N/A		N2	MxEmb
GSM1111821	N/A	Input	N/A	N/A		N2	MxEmb
GSM1111822	N/A	Input	N/A	N/A		N2	MxEmb
GSM1111823	N/A	Input	N/A	N/A		N2	MxEmb
GSM1111824	N/A	Input	N/A	N/A		N2	MxEmb
GSM1111825	N/A	Input	N/A	N/A		N2	MxEmb
GSM1111826	N/A	Input	N/A	N/A		N2	MxEmb
GSM1111827	N/A	Input	N/A	N/A		N2	MxEmb
GSM1111828	N/A	Input	N/A	N/A		N2	MxEmb
GSM1111829	N/A	Input	N/A	N/A		TY1072	MxEmb
GSM1171494	N/A	Input	N/A	N/A		TY1072	MxEmb
GSM1171495	N/A	Input	N/A	N/A		TY1072	MxEmb
GSM1200343	N/A	Input	N/A	N/A		N2	L3
GSM1200344	N/A	Input	N/A	N/A		N2	L3
RNA-seq Data
GEO #	Strain	Stage	Mapped reads
GSM1111830	N2	MxEmb	11221431
GSM1111831	N2	MxEmb	9571605
GSM1111832	N2	MxEmb	15969931
GSM1111833	N2	MxEmb	7793068
GSM1111834	N2	MxEmb	23572367
GSM1200345	VC768	L2-L3	14070260
GSM1200346	VC768	L2-L3	19003443
GSM1200347	VC768	L2-L3	13246285
GSM1200348	VC768	L2-L3	9665351
GSM1200349	VC768	L2-L3	15411675
GSM1200350	VC768	L2-L3	16687188
modENCODE - histone modifications
averaged wiggle file from Gassman et al, Nature, 2012 (modENCODE_3540, modENCODE_2541, modENCODE_3542, modENCODE_3543, GSE35079)	CENPA
modENCODE_2313	H3
modENCODE_2444	H3K9ME2
modENCODE_2531	80mM salt extracted chromatin
modENCODE_2532	600mM salt extracted chromatin
modENCODE_2533	600mM salt extracted chromatin - pellet
modENCODE_2534	H3.3
modENCODE_2446	HCP3
modENCODE_2604	H3K36ME1
modENCODE_2726	H3K4ME1
modENCODE_2729	LEM2
modENCODE_2738	NPP13
modENCODE_2739	H3K9ME1
modENCODE_2740	H3K27AC
modENCODE_2766	H4TETRAAC
modENCODE_2767	CBP1
modENCODE_3151	H3K79ME3
modENCODE_3171	H3K27ME3
modENCODE_3180	H3K27ME1
modENCODE_3181	H4K8AC
modENCODE_3182	H4K16AC
modENCODE_3197	H3K4ME3
modENCODE_3198	H3K4ME2
modENCODE_3202	H3K79ME1
modENCODE_3204	H3K79ME2
modENCODE_3434	H4K20ME1
modENCODE_3438	HPL2
modENCODE_3553	H3K36ME3
modENCODE_3581	RPC1
modENCODE_44	RNAPII
modENCODE_5326	mononucleosomes
modENCODE_691	H3K9ME3
modENCODE_982	H3K9ME3
modENCODE_911	MES4
modENCODE - transcription factors
modENCODE_2601	MDL-1
modENCODE_2614	ELT-3
modENCODE_3068	CEH-26
modENCODE_3071	MEF-2
modENCODE_3074	EFL1
modENCODE_3076	CES1
modENCODE_3148	F16B12.6
modENCODE_3331	BLMP-1
modENCODE_3333	CEH-30
modENCODE_3335	EGL-27
modENCODE_3340	HLH-1
modENCODE_3342	LIN-13
modENCODE_3346	MDL-1
modENCODE_3347	MEP-1
modENCODE_3352	PHA4
modENCODE_3356	SKN-1
modENCODE_3357	UNC-130
modENCODE_3367	C16A3.4
modENCODE_3375	UNC-62
modENCODE_3377	ZAG-1
modENCODE_3384	ALY-2
modENCODE_3387	FOS-1
modENCODE_3589	LIN-15B
modENCODE_3594	NHR-77
modENCODE_3600	F45C12.2
modENCODE_3607	DPL-1
modENCODE_3925	LIN-35
modENCODE_3934	EFL1
