# Supplementary material for: Genome-wide analysis of condensin binding in Caenorhabditis elegans
Source: Genome Biol. 2013 Oct 14;14(10):R112. doi: 10.1186/gb-2013-14-10-r112 (PMC3983662; doi:10.1186/gb-2013-14-10-r112)
Supplement: Additional file 6: Table S2 — Contains Gene Ontology term analysis of genes bound by condensin II. [file gb-2013-14-10-r112-S6.xlsx]

## Sheet: Sheet1
GO Term	Description	P-value	FDR q-value	Enrichment (N, B, n, b)
GO:0009790	embryo development	1.14e-20	3.15e-17	1.32 (3726,1601,849,483)
GO:0009792	embryo development ending in birth or egg hatching	1.57e-20	2.17e-17	1.32 (3726,1590,849,480)
GO:0048856	anatomical structure development	6.29e-19	5.8e-16	1.28 (3726,1760,849,514)
GO:0032502	developmental process	5.05e-18	3.49e-15	1.23 (3726,2070,849,580)
GO:0000003	reproduction	7.98e-18	4.42e-15	1.39 (3726,1153,849,366)
GO:0044767	single-organism developmental process	1.35e-17	6.22e-15	1.25 (3726,1904,849,542)
GO:0009791	post-embryonic development	1.47e-15	5.83e-13	1.36 (3726,1180,849,365)
GO:0002119	nematode larval development	1.5e-15	5.2e-13	1.36 (3726,1172,849,363)
GO:0002164	larval development	1.76e-15	5.43e-13	1.36 (3726,1173,849,363)
GO:0032501	multicellular organismal process	5.03e-14	1.39e-11	1.28 (3726,1507,849,438)
GO:0044707	single-multicellular organism process	5.58e-14	1.4e-11	1.29 (3726,1440,849,422)
GO:0040007	growth	5.4e-12	1.25e-09	1.36 (3726,952,849,295)
GO:0044699	single-organism process	1.86e-11	3.97e-09	1.14 (3726,2509,849,650)
GO:0040010	positive regulation of growth rate	2.3e-09	4.56e-07	1.34 (3726,824,849,252)
GO:0006412	translation	2.64e-09	4.88e-07	2.10 (3726,113,849,54)
From Gorilla website: http://cbl-gorilla.cs.technion.ac.il/
Enrichment (N, B, n, b) is defined as follows:
N - is the total number of genes
B - is the total number of genes associated with a specific GO term
n - is the number of genes in the top of the user's input list or in the target set when appropriate
b - is the number of genes in the intersection
Enrichment = (b/n) / (B/N)
'P-value' is the enrichment p-value computed according to the mHG or HG model. This p-value is not corrected for multiple testing of 3278 GO terms.
'FDR q-value' is the correction of the above p-value for multiple testing using the Benjamini and Hochberg (1995) method.
Namely, for the ith term (ranked according to p-value) the FDR q-value is (p-value * number of GO terms) / i
