# Supplementary material for: Genome-wide analysis of condensin binding in Caenorhabditis elegans
Source: Genome Biol. 2013 Oct 14;14(10):R112. doi: 10.1186/gb-2013-14-10-r112 (PMC3983662; doi:10.1186/gb-2013-14-10-r112)
Supplement: Additional file 7: Table S3 — Contains differential expression analysis of kle-2 mutant larvae. [file gb-2013-14-10-r112-S7.xlsx]

## Sheet: KLE2_het versus hom
gene sequence name	gene wormbase ID	chromosome	baseMean	log2FoldChange	pvalue	FDR	KLE2_L3	KLE2_emb	condensinII	condensinI
B0218.8	WBGene00015052	CHROMOSOME_IV	417.419	-2.39124	8.01161e-35	1.42935e-30	0	0	0	0
Y46G5A.27	WBGene00003983	CHROMOSOME_II	60.4621	-3.4659	1.855e-32	1.65475e-28	0	0	0	0
F13D12.3	WBGene00008739	CHROMOSOME_II	1495.73	1.49949	1.81492e-27	1.07934e-23	0	0	0	0
B0414.7	WBGene00003472	CHROMOSOME_I	279.344	-2.62975	5.50631e-23	2.45595e-19	0	0	0	0
W06F12.2	WBGene00012306	CHROMOSOME_III	460.347	1.17444	7.43518e-18	2.65302e-14	0	0	0	0
H19M22.2	WBGene00002915	CHROMOSOME_III	17929.5	0.821395	1.2196e-17	3.62647e-14	0	0	0	0
C32H11.12	WBGene00007875	CHROMOSOME_IV	931.23	-1.58521	3.54287e-17	9.02975e-14	0	0	0	0
F57H12.6	WBGene00019021	CHROMOSOME_IV	1329.35	0.900903	5.36411e-17	1.06335e-13	0	0	0	0
K09C6.9	WBGene00019563	CHROMOSOME_V	134.397	1.8324	5.27399e-17	1.06335e-13	0	0	0	0
F59D6.3	WBGene00019105	CHROMOSOME_V	111.982	1.5491	3.771e-15	6.72784e-12	0	0	0	0
R11F4.1	WBGene00020007	CHROMOSOME_II	1969.72	0.843512	7.40247e-15	1.10056e-11	0	0	0	0
Y40B10A.7	WBGene00021492	CHROMOSOME_V	279.746	2.2752	7.21665e-15	1.10056e-11	0	0	0	0
C32H11.10	WBGene00007873	CHROMOSOME_IV	32.3053	-2.47332	2.22867e-13	3.05859e-10	0	0	0	0
F53A2.9	WBGene00009953	CHROMOSOME_III	134.156	1.41078	2.46334e-13	3.13918e-10	1	0	0	0
Y37D8A.22	WBGene00012559	CHROMOSOME_III	760.733	0.93843	3.19362e-13	3.79849e-10	0	0	0	0
T27E9.3	WBGene00000407	CHROMOSOME_III	237.145	1.2807	4.46538e-13	4.97918e-10	1	0	0	0
ZK105.1	WBGene00022653	CHROMOSOME_V	56.658	1.84522	2.1775e-12	2.28522e-09	0	0	0	0
K08E3.6	WBGene00000875	CHROMOSOME_III	500.035	1.13672	4.99907e-12	4.95491e-09	1	0	0	0
Y37D8A.10	WBGene00012550	CHROMOSOME_III	570.144	0.868816	5.44413e-12	5.11204e-09	1	1	0	0
F56A8.7	WBGene00006798	CHROMOSOME_III	903.09	0.778478	1.38493e-11	1.1766e-08	0	1	0	0
Y69H2.3	WBGene00013481	CHROMOSOME_V	5123.14	1.26423	1.32506e-11	1.1766e-08	0	0	0	0
Y76A2B.1	WBGene00004075	CHROMOSOME_III	3257.9	1.29848	2.06221e-11	1.67236e-08	0	0	0	0
C09H5.2	WBGene00015660	CHROMOSOME_V	1289.25	1.51191	2.31954e-11	1.78709e-08	0	0	0	0
T12D8.9	WBGene00011736	CHROMOSOME_III	3464.12	0.750765	2.40402e-11	1.78709e-08	1	0	0	0
W01B11.5	WBGene00004154	CHROMOSOME_I	184.452	-1.32104	2.81695e-11	2.01029e-08	0	0	0	0
ZK520.3	WBGene00001118	CHROMOSOME_III	116.017	1.25117	3.14788e-11	2.16005e-08	0	0	0	0
T05D4.4	WBGene00003887	CHROMOSOME_III	590.685	0.98764	3.33742e-11	2.20529e-08	0	0	0	0
Y37D8A.9	WBGene00003406	CHROMOSOME_III	427.123	1.09051	1.15589e-10	7.36507e-08	1	1	1	0
B0284.1	WBGene00007131	CHROMOSOME_III	204.585	1.34866	1.75664e-10	1.0807e-07	0	0	0	0
F10C1.2	WBGene00002053	CHROMOSOME_II	5799.26	0.784075	2.46191e-10	1.4641e-07	0	0	0	0
ZK520.2	WBGene00004796	CHROMOSOME_III	196.449	1.16642	2.68608e-10	1.54588e-07	0	0	0	0
C28A5.3	WBGene00003590	CHROMOSOME_III	212.931	1.10213	3.15573e-10	1.75942e-07	0	0	0	0
T03F6.5	WBGene00003047	CHROMOSOME_III	802.752	0.978224	6.99312e-10	3.78073e-07	0	0	0	0
Y39E4B.3	WBGene00004164	CHROMOSOME_III	2248.85	1.16907	9.31411e-10	4.88744e-07	0	0	0	0
C18D11.6	WBGene00007682	CHROMOSOME_III	171.338	1.72062	1.05084e-09	5.3566e-07	0	0	0	0
Y49G5A.1	WBGene00021731	CHROMOSOME_V	39.3769	1.80423	1.11598e-09	5.5306e-07	0	0	0	0
Y44E3B.2	WBGene00021553	CHROMOSOME_I	48.2066	1.76355	1.41946e-09	6.84449e-07	0	0	0	0
T12D8.6	WBGene00011734	CHROMOSOME_III	1066.92	0.930101	1.63309e-09	7.62412e-07	1	1	0	0
W10G6.3	WBGene00003485	CHROMOSOME_X	4044.36	1.02914	1.66661e-09	7.62412e-07	0	0	0	0
F52E1.8	WBGene00018696	CHROMOSOME_V	206.522	1.37149	1.8389e-09	8.02045e-07	0	0	0	0
ZK520.4	WBGene00000837	CHROMOSOME_III	1112.73	0.886336	1.84316e-09	8.02045e-07	0	0	0	0
F12A10.9	WBGene00077704	CHROMOSOME_II	253.559	1.27582	2.62668e-09	1.11577e-06	0	0	0	0
F42A8.1	WBGene00009626	CHROMOSOME_II	374.304	-1.46174	2.85567e-09	1.18484e-06	0	0	0	0
Y43F4B.5	WBGene00012803	CHROMOSOME_III	2061.64	0.954732	3.1086e-09	1.26047e-06	0	0	0	0
Y43F4B.7	WBGene00012804	CHROMOSOME_III	276.144	1.0853	4.47965e-09	1.77603e-06	1	0	0	0
C45B2.1	WBGene00016658	CHROMOSOME_X	28.7087	1.84902	5.41794e-09	2.10134e-06	0	0	0	0
Y76A2A.2	WBGene00000834	CHROMOSOME_III	538.268	1.21497	7.09443e-09	2.69302e-06	0	0	0	0
M195.1	WBGene00000653	CHROMOSOME_II	291.99	-1.65735	7.47331e-09	2.77773e-06	0	0	0	0
D1025.9	WBGene00008360	CHROMOSOME_X	218.216	1.05101	1.08869e-08	3.84114e-06	0	0	0	0
F32B5.1	WBGene00017975	CHROMOSOME_I	18.0314	-1.93089	1.09802e-08	3.84114e-06	0	0	0	0
Y39E4B.7	WBGene00012718	CHROMOSOME_III	231.887	0.969566	1.08623e-08	3.84114e-06	0	0	0	0
K08E3.3	WBGene00010663	CHROMOSOME_III	100.196	1.13518	1.26835e-08	4.26954e-06	0	0	0	0
Y39E4A.3	WBGene00012713	CHROMOSOME_III	1727.83	0.98213	1.26465e-08	4.26954e-06	0	0	0	0
C25E10.3	WBGene00016093	CHROMOSOME_V	118.252	1.19284	1.42804e-08	4.71809e-06	0	0	0	0
K04E7.3	WBGene00003551	CHROMOSOME_X	44.4033	1.52371	1.45888e-08	4.73236e-06	0	0	0	0
Y41G9A.5	WBGene00021529	CHROMOSOME_X	1398.72	0.895214	1.56102e-08	4.97323e-06	0	0	0	0
T10B9.2	WBGene00011672	CHROMOSOME_II	564.489	1.35284	2.01135e-08	6.29553e-06	0	0	0	0
F53A2.8	WBGene00003478	CHROMOSOME_III	307.009	0.934455	4.49188e-08	1.3583e-05	0	0	0	0
F54D5.14	WBGene00010056	CHROMOSOME_II	651.261	0.660892	4.46971e-08	1.3583e-05	1	0	0	0
T27E9.5	WBGene00012095	CHROMOSOME_III	97.4753	1.17784	5.95097e-08	1.76952e-05	0	0	0	0
T03F6.1	WBGene00011398	CHROMOSOME_III	1156.56	1.09412	6.40351e-08	1.87287e-05	0	0	0	0
F53H2.2	WBGene00010005	CHROMOSOME_V	29.5886	1.55498	7.57663e-08	2.18024e-05	1	0	0	0
K04F1.9	WBGene00019388	CHROMOSOME_V	48.0142	1.8663	8.77427e-08	2.48479e-05	0	0	0	0
F25H2.11	WBGene00009122	CHROMOSOME_I	22779.6	-0.906679	1.10663e-07	3.08492e-05	1	0	0	0
R03A10.5	WBGene00010985	CHROMOSOME_X	165.219	1.54457	1.24613e-07	3.42035e-05	0	0	0	0
C05C10.4	WBGene00007331	CHROMOSOME_II	2336.71	0.850018	1.71888e-07	4.64644e-05	0	0	0	0
F45G2.2	WBGene00009730	CHROMOSOME_III	383.475	0.855166	1.90238e-07	5.06573e-05	0	0	0	0
Y39D8C.1	WBGene00000022	CHROMOSOME_V	1193.1	0.959972	2.18073e-07	5.72153e-05	0	0	0	0
F56A8.6	WBGene00000774	CHROMOSOME_III	328.933	1.00995	2.25e-07	5.81773e-05	1	1	0	0
R03H10.6	WBGene00019858	CHROMOSOME_II	87.0983	1.38603	2.49528e-07	6.35975e-05	0	0	0	0
T14G12.3	WBGene00006408	CHROMOSOME_X	1471.47	0.821798	2.63527e-07	6.62196e-05	0	0	0	0
F44C4.3	WBGene00000784	CHROMOSOME_V	6784.53	0.764146	3.07609e-07	7.6223e-05	0	0	0	0
C51E3.6	WBGene00008252	CHROMOSOME_V	283.893	0.874877	3.8157e-07	9.01993e-05	0	0	0	0
C52E4.1	WBGene00000781	CHROMOSOME_V	7953.55	0.957128	3.75862e-07	9.01993e-05	0	0	0	0
T28A8.7	WBGene00003373	CHROMOSOME_III	203.006	1.03868	3.79282e-07	9.01993e-05	0	0	0	0
Y39E4B.10	WBGene00012719	CHROMOSOME_III	107.716	1.06919	3.84236e-07	9.01993e-05	1	0	0	0
F57B7.3	WBGene00000729	CHROMOSOME_V	247.692	-1.36181	4.02897e-07	9.33517e-05	0	0	0	0
T12A2.1	WBGene00020436	CHROMOSOME_III	194.232	0.938777	4.60214e-07	0.000105265	0	0	0	0
K08E3.10	WBGene00023451	CHROMOSOME_III	12.092	1.81255	5.08653e-07	0.000114872	0	0	0	0
T12D8.7	WBGene00006391	CHROMOSOME_III	129.755	0.951521	5.1599e-07	0.000115072	1	1	0	0
ZK1010.3	WBGene00014177	CHROMOSOME_III	210.138	0.901334	5.57234e-07	0.000122736	1	0	0	0
E04F6.8	WBGene00017127	CHROMOSOME_II	395.376	1.1107	6.11587e-07	0.000133065	0	0	0	0
F28D1.5	WBGene00009215	CHROMOSOME_IV	112.094	1.23803	7.26148e-07	0.000156087	0	0	0	0
C03G6.15	WBGene00015400	CHROMOSOME_V	927.086	0.826106	7.62311e-07	0.000161909	0	0	0	0
F53B6.8	WBGene00009963	CHROMOSOME_I	68.1266	1.47752	7.84384e-07	0.000164638	0	0	0	0
F15A2.1	WBGene00000757	CHROMOSOME_X	129.173	1.60085	7.96848e-07	0.000165309	0	0	0	0
W09D12.1	WBGene00012364	CHROMOSOME_V	969.512	0.8165	8.08688e-07	0.000165837	0	0	0	0
ZK1058.9	WBGene00014207	CHROMOSOME_III	1104.44	0.728793	8.19387e-07	0.000166121	0	0	0	0
F41C3.5	WBGene00018271	CHROMOSOME_II	5960.06	-0.720583	8.71108e-07	0.000174623	0	0	0	0
D1025.7	WBGene00008358	CHROMOSOME_X	198.347	1.03884	9.77417e-07	0.000191628	0	0	0	0
K08E3.8	WBGene00007025	CHROMOSOME_III	300.83	1.04656	9.74099e-07	0.000191628	0	0	0	0
F07C6.4	WBGene00008555	CHROMOSOME_IV	2087.71	0.674696	1.01268e-06	0.000194271	0	0	0	0
F53A2.4	WBGene00003829	CHROMOSOME_III	257.333	0.822219	1.0059e-06	0.000194271	1	0	0	0
Y38F1A.9	WBGene00003860	CHROMOSOME_II	237.031	1.06647	1.08681e-06	0.000206275	0	0	0	0
D2092.8	WBGene00017068	CHROMOSOME_I	36.2253	-1.44687	1.23609e-06	0.000232138	0	0	0	0
B0285.9	WBGene00000512	CHROMOSOME_III	329.46	1.27957	1.40952e-06	0.00026195	0	0	0	0
Y41G9A.10	WBGene00044901	CHROMOSOME_X	967.765	0.898421	1.51326e-06	0.000278331	0	0	0	0
F14F7.3	WBGene00008810	CHROMOSOME_III	11.3928	1.75475	1.52991e-06	0.000278522	0	0	0	0
T03F6.2	WBGene00001035	CHROMOSOME_III	230.635	0.929199	1.63222e-06	0.000291818	0	0	0	0
ZK84.7	WBGene00002103	CHROMOSOME_II	27.7996	1.72373	1.63566e-06	0.000291818	0	0	0	0
F15E6.3	WBGene00017484	CHROMOSOME_IV	334.218	-0.971186	1.78365e-06	0.000308952	0	0	0	0
R01H2.4	WBGene00019812	CHROMOSOME_III	15.9229	-1.66941	1.7735e-06	0.000308952	0	0	0	0
T12D8.1	WBGene00011729	CHROMOSOME_III	1737.42	0.858723	1.76173e-06	0.000308952	1	1	0	0
F11F1.1	WBGene00008714	CHROMOSOME_III	67.5824	1.33803	1.84261e-06	0.000316096	0	0	0	0
F45G2.8	WBGene00009734	CHROMOSOME_III	142.253	0.837638	2.00351e-06	0.000340425	0	0	0	0
K08E3.4	WBGene00010664	CHROMOSOME_III	1604.28	1.10747	2.0935e-06	0.000352359	0	0	0	0
F28G4.4	WBGene00009229	CHROMOSOME_V	32.9216	-1.61061	2.22815e-06	0.000371518	0	0	0	0
C29F3.3	WBGene00007804	CHROMOSOME_V	35.0359	1.54103	2.28572e-06	0.000377588	0	0	0	0
T21E8.3	WBGene00004002	CHROMOSOME_X	235.632	-1.32424	2.3098e-06	0.000378065	0	0	0	0
Y39E4A.2	WBGene00012712	CHROMOSOME_III	170.935	0.972354	2.4681e-06	0.000400304	0	0	0	0
F19C7.7	WBGene00000684	CHROMOSOME_IV	23.823	-1.70832	2.68563e-06	0.00043166	0	0	0	0
Y76A2B.4	WBGene00013576	CHROMOSOME_III	210.801	0.846171	2.88466e-06	0.000459512	0	0	0	0
F56B6.4	WBGene00006863	CHROMOSOME_X	2718.53	0.603307	2.97147e-06	0.000469151	0	0	0	0
F56D1.6	WBGene00023407	CHROMOSOME_II	124.836	1.25483	3.02392e-06	0.000473244	0	0	0	0
T07D10.3	WBGene00011583	CHROMOSOME_I	15.9288	-1.64357	3.13607e-06	0.000486527	0	0	0	0
C14F11.5	WBGene00002024	CHROMOSOME_X	1493.89	1.02736	3.19529e-06	0.000491441	0	0	0	0
Y76A2B.6	WBGene00013578	CHROMOSOME_III	362.473	1.09266	3.31002e-06	0.000504736	0	0	0	0
Y43F4B.6	WBGene00002229	CHROMOSOME_III	473.494	0.949481	3.34749e-06	0.000506124	1	0	0	0
K02E7.10	WBGene00019314	CHROMOSOME_II	50.6257	1.29307	3.50539e-06	0.000525544	0	0	0	0
Y39E4B.12	WBGene00001630	CHROMOSOME_III	746.223	0.760126	3.74935e-06	0.000557434	0	0	0	0
F21G4.3	WBGene00009024	CHROMOSOME_X	16.6193	-1.6556	3.86121e-06	0.000564655	0	0	0	0
ZK742.4	WBGene00022814	CHROMOSOME_V	130.172	1.33406	3.84202e-06	0.000564655	1	0	0	0
F18E3.12	WBGene00045275	CHROMOSOME_V	117.162	1.2207	3.98435e-06	0.000573264	0	0	0	0
ZK617.2	WBGene00014009	CHROMOSOME_IV	19.5968	-1.65944	3.98319e-06	0.000573264	0	0	0	0
F56B3.1	WBGene00000677	CHROMOSOME_IV	14126.8	1.3801	4.11812e-06	0.000587772	0	0	0	0
F49D11.6	WBGene00018630	CHROMOSOME_I	16.5173	-1.66916	4.5789e-06	0.00064835	0	0	0	0
F41C3.3	WBGene00018269	CHROMOSOME_II	1198.77	0.553859	5.4037e-06	0.000759114	0	0	0	0
F47B10.2	WBGene00009813	CHROMOSOME_X	1604.54	0.517689	6.23355e-06	0.00086309	0	0	0	0
Y43C5A.3	WBGene00012783	CHROMOSOME_IV	484.298	0.985386	6.2406e-06	0.00086309	0	0	0	0
Y73F8A.11	WBGene00013520	CHROMOSOME_IV	15.0697	1.56742	6.30862e-06	0.000865786	0	0	0	0
AC3.5	WBGene00007071	CHROMOSOME_V	3476.08	0.662944	6.55423e-06	0.000892627	0	0	0	0
T27E9.2	WBGene00012094	CHROMOSOME_III	1417.81	0.673309	6.65548e-06	0.000899549	1	1	0	0
Y39E4B.2	WBGene00012715	CHROMOSOME_III	118.637	0.864808	6.87312e-06	0.000921979	0	0	0	0
F26D2.2	WBGene00006375	CHROMOSOME_V	119.605	0.866281	6.98312e-06	0.000929745	0	0	0	0
C29E4.2	WBGene00016202	CHROMOSOME_III	266.104	-0.943236	7.67596e-06	0.00101442	1	1	0	0
ZK792.3	WBGene00002131	CHROMOSOME_IV	32.761	-1.39689	7.7909e-06	0.00102204	0	0	0	0
F31F4.11	WBGene00017960	CHROMOSOME_V	35.4521	-1.24466	8.87942e-06	0.00115633	0	0	0	0
F15E11.12	WBGene00017498	CHROMOSOME_V	97.6486	1.48376	9.19823e-06	0.00118917	0	0	0	0
B0414.5	WBGene00000772	CHROMOSOME_I	160.898	1.17707	9.28616e-06	0.0011919	0	0	0	0
Y45G12C.2	WBGene00001758	CHROMOSOME_V	425.124	1.05033	1.01767e-05	0.00129688	0	0	0	0
Y43F4B.4	WBGene00003804	CHROMOSOME_III	256.992	1.02436	1.05289e-05	0.00133224	1	1	0	0
K08E3.7	WBGene00003967	CHROMOSOME_III	181.888	0.84442	1.09228e-05	0.00137236	1	0	0	0
F19H6.6	WBGene00008961	CHROMOSOME_X	17.8667	-1.50361	1.10219e-05	0.00137512	0	0	0	0
F53A2.7	WBGene00009952	CHROMOSOME_III	2559.11	0.807278	1.15665e-05	0.00143304	0	0	0	0
F14H3.10	WBGene00008829	CHROMOSOME_V	52.2158	1.48134	1.169e-05	0.00143836	0	0	0	0
T27E9.1	WBGene00006439	CHROMOSOME_III	52263.3	0.85418	1.2227e-05	0.00149413	1	1	0	0
R08H2.1	WBGene00000986	CHROMOSOME_V	32.6044	1.30693	1.30669e-05	0.00158589	0	0	0	0
F22F7.1	WBGene00017719	CHROMOSOME_V	3634.33	0.641891	1.40316e-05	0.00169147	1	0	0	0
Y6D1A.2	WBGene00012396	CHROMOSOME_II	70.1219	-0.939464	1.42948e-05	0.00171163	0	0	0	0
F35F10.12	WBGene00018061	CHROMOSOME_V	204.059	-0.802561	1.43924e-05	0.00171183	0	0	0	0
D2023.1	WBGene00014300	CHROMOSOME_V	110.426	-1.18357	1.45513e-05	0.00171927	0	0	0	0
Y55D5A.3	WBGene00021917	CHROMOSOME_III	62.4643	-1.02007	1.57005e-05	0.00184284	0	0	0	0
C44B7.6	WBGene00016628	CHROMOSOME_II	485.888	0.902157	1.93341e-05	0.00225451	0	0	0	0
F15B9.6	WBGene00008850	CHROMOSOME_V	214.224	-1.24124	1.95201e-05	0.00226141	0	0	0	0
Y37D8A.13	WBGene00006804	CHROMOSOME_III	219.251	0.946372	2.04436e-05	0.00235312	0	0	0	0
K06A4.4	WBGene00010594	CHROMOSOME_V	45.6395	-1.44644	2.17232e-05	0.00248438	0	0	0	0
T13F2.8	WBGene00000301	CHROMOSOME_IV	126.841	1.09249	2.22027e-05	0.00252304	0	1	0	0
F35C12.3	WBGene00009408	CHROMOSOME_I	282.934	-0.654882	2.33509e-05	0.00263673	0	0	0	0
C54C8.2	WBGene00008290	CHROMOSOME_I	16.1286	-1.5005	2.39956e-05	0.00269249	0	0	0	0
F56A8.3	WBGene00010139	CHROMOSOME_III	1724.25	1.02461	2.85684e-05	0.00318556	1	1	0	0
ZK177.9	WBGene00022674	CHROMOSOME_II	6.48903	1.5146	2.88928e-05	0.00320171	0	0	0	0
F25H2.10	WBGene00004408	CHROMOSOME_I	82852.8	-0.989785	3.07486e-05	0.00336944	1	0	0	0
Y39E4B.1	WBGene00012714	CHROMOSOME_III	1261.44	0.681551	3.0784e-05	0.00336944	1	0	0	0
F41E7.4	WBGene00009620	CHROMOSOME_X	611.284	0.920493	3.22791e-05	0.00351154	0	0	0	0
T10E10.6	WBGene00000743	CHROMOSOME_X	527.522	0.97294	3.40295e-05	0.00367952	0	0	0	0
T07C4.9	WBGene00003589	CHROMOSOME_III	3076.93	0.699287	3.51228e-05	0.00377485	0	0	0	0
F25H2.9	WBGene00003926	CHROMOSOME_I	1405.94	-0.675591	3.57973e-05	0.00382431	1	0	0	0
C17B7.5	WBGene00015879	CHROMOSOME_V	31.2881	-1.30059	3.611e-05	0.00383475	0	0	0	0
F10D2.4	WBGene00006163	CHROMOSOME_V	31.9574	1.35151	3.63934e-05	0.00384198	0	0	0	0
K08D8.5	WBGene00010659	CHROMOSOME_IV	149.616	-0.707042	3.66154e-05	0.00384268	0	0	0	0
C05H8.1	WBGene00000518	CHROMOSOME_III	110.449	0.830648	3.7473e-05	0.00390968	0	0	0	0
JC8.12	WBGene00010442	CHROMOSOME_IV	94.3435	-1.30768	3.80435e-05	0.00394613	0	0	0	0
F45G2.4	WBGene00009732	CHROMOSOME_III	558.299	0.808313	3.82797e-05	0.00394768	0	0	0	0
ZK154.1	WBGene00022665	CHROMOSOME_X	254.506	-1.12793	4.09048e-05	0.00419415	0	0	0	0
Y47H9C.1	WBGene00012947	CHROMOSOME_I	33.1001	-1.34646	4.37688e-05	0.00446216	0	0	0	0
AC3.7	WBGene00007072	CHROMOSOME_V	79.8371	1.05036	4.53672e-05	0.00459885	0	0	0	0
Y76A2B.3	WBGene00013575	CHROMOSOME_III	1403.07	0.758131	4.60411e-05	0.00464079	0	0	0	0
Y39A1A.19	WBGene00001478	CHROMOSOME_III	276.961	1.0017	4.69684e-05	0.00470766	0	0	0	0
C45B2.3	WBGene00016660	CHROMOSOME_X	41.868	1.34153	4.78675e-05	0.00477097	0	0	0	0
M88.1	WBGene00010904	CHROMOSOME_III	336.267	0.875787	5.19218e-05	0.00514632	0	0	0	0
F57G12.2	WBGene00010222	CHROMOSOME_X	46.0024	-1.30491	5.30914e-05	0.00523317	0	0	0	0
Y18D10A.25	WBGene00001433	CHROMOSOME_I	189.97	-0.930148	5.41914e-05	0.00531225	0	0	0	0
F57C9.5	WBGene00002034	CHROMOSOME_I	111.696	0.808683	5.90172e-05	0.00575369	0	0	0	0
C29F4.1	WBGene00000699	CHROMOSOME_IV	8669.3	-0.864212	6.03457e-05	0.00585124	0	0	0	0
C06G4.5	WBGene00015559	CHROMOSOME_III	33.0318	1.22226	6.26948e-05	0.00604615	0	0	0	0
Y37A1A.2	WBGene00012535	CHROMOSOME_IV	145.695	1.19502	6.47278e-05	0.00620865	0	0	0	0
D1025.6	WBGene00008357	CHROMOSOME_X	142.304	0.858645	6.63109e-05	0.00632649	0	0	0	0
T07H8.4	WBGene00003165	CHROMOSOME_V	555.939	-0.669407	6.67727e-05	0.00633666	0	0	0	0
Y37D8A.16	WBGene00012554	CHROMOSOME_III	284.96	0.790429	6.80576e-05	0.00642442	0	0	0	0
F45E4.8	WBGene00003758	CHROMOSOME_IV	465.057	-0.876235	7.17539e-05	0.00671254	0	0	0	0
ZK512.3	WBGene00000425	CHROMOSOME_III	97.1113	-0.892242	7.18623e-05	0.00671254	0	0	0	0
F23B12.9	WBGene00001170	CHROMOSOME_V	38.7117	1.26147	7.40405e-05	0.00684861	0	0	0	0
F25H5.8	WBGene00009130	CHROMOSOME_I	13.7912	1.43599	7.40868e-05	0.00684861	0	0	0	0
H39E23.3	WBGene00044201	CHROMOSOME_V	24.7637	1.37943	7.512e-05	0.00690377	0	0	0	0
T08B1.6	WBGene00020343	CHROMOSOME_V	341.194	-0.82967	7.54573e-05	0.00690377	0	0	0	0
M176.6	WBGene00002199	CHROMOSOME_II	63.8531	1.14162	7.82479e-05	0.00712255	0	0	0	0
K02H11.4	WBGene00019348	CHROMOSOME_V	17.1851	-1.40877	7.95738e-05	0.00718761	1	1	0	0
Y80D3A.5	WBGene00013585	CHROMOSOME_V	402.736	-1.16872	7.97683e-05	0.00718761	0	0	0	0
R11E3.4	WBGene00020006	CHROMOSOME_IV	118.475	-0.755011	8.03576e-05	0.00720432	0	0	0	0
M176.5	WBGene00010944	CHROMOSOME_II	215.609	0.673852	9.12539e-05	0.00811195	0	0	0	0
T22G5.2	WBGene00002259	CHROMOSOME_V	225.978	-0.779593	9.13907e-05	0.00811195	0	0	0	0
ZK822.1	WBGene00014089	CHROMOSOME_IV	28.5007	1.19644	9.4923e-05	0.00838377	0	0	0	0
F37H8.3	WBGene00009512	CHROMOSOME_II	182.197	1.14356	0.000102335	0.00899391	0	0	0	0
M7.8	WBGene00010884	CHROMOSOME_IV	135.445	-0.797401	0.000103856	0.00908284	0	0	0	0
T04F8.8	WBGene00011446	CHROMOSOME_X	2725.54	0.763718	0.000105286	0.00916299	0	0	0	0
F21H7.1	WBGene00001770	CHROMOSOME_V	58.7268	1.21271	0.00010591	0.00917255	0	0	0	0
F45G2.10	WBGene00009736	CHROMOSOME_III	63.3737	1.04195	0.000106545	0.00918295	0	0	0	0
C03C11.2	WBGene00001483	CHROMOSOME_I	65.3136	0.895567	0.000111363	0.00955208	0	0	0	0
B0284.2	WBGene00007132	CHROMOSOME_III	101.308	1.132	0.000113207	0.00959446	0	0	0	0
H27M09.3	WBGene00019247	CHROMOSOME_I	93.9264	0.967411	0.000113454	0.00959446	1	0	0	0
T12D8.8	WBGene00011735	CHROMOSOME_III	2859.1	0.899302	0.000113471	0.00959446	1	1	0	0
F28H7.3	WBGene00009237	CHROMOSOME_V	544.213	0.684347	0.000117844	0.00991723	0	0	0	0
Y57A10A.1	WBGene00013246	CHROMOSOME_II	60.9359	0.886655	0.000122774	0.0102836	0	0	0	0
Y76A2B.5	WBGene00013577	CHROMOSOME_III	2293.14	0.840757	0.000124347	0.0103667	0	0	0	0
C09G5.5	WBGene00000656	CHROMOSOME_II	1671.43	1.01369	0.000127101	0.010547	0	0	0	0
Y37D8A.21	WBGene00012558	CHROMOSOME_III	165.012	0.829768	0.000130236	0.0107571	1	0	0	0
M02A10.3	WBGene00004829	CHROMOSOME_X	1217.35	0.630288	0.000132788	0.0109173	0	0	0	0
R173.3	WBGene00020125	CHROMOSOME_X	83.923	-0.914942	0.00013801	0.0112946	0	0	0	0
T19C9.10	WBGene00050934	CHROMOSOME_V	26.0327	-1.13	0.0001392	0.0113401	0	0	0	0
K02B9.4	WBGene00001251	CHROMOSOME_X	749.724	-0.518305	0.000140585	0.0114008	0	0	0	0
C04A11.4	WBGene00000074	CHROMOSOME_X	1203.3	0.578247	0.000141301	0.011407	0	0	0	0
C35A5.5	WBGene00007949	CHROMOSOME_V	19.4356	-1.37067	0.000155108	0.0124653	0	0	0	0
Y54E10A.4	WBGene00001481	CHROMOSOME_I	218.955	1.00356	0.000159047	0.0127245	0	0	0	0
ZC443.3	WBGene00013898	CHROMOSOME_V	1258.43	-0.54312	0.000160878	0.0128135	0	1	0	0
T19D2.1	WBGene00020567	CHROMOSOME_X	98.3483	-0.962206	0.000162643	0.0128965	0	0	0	0
K03H6.2	WBGene00019368	CHROMOSOME_IV	162.156	0.802358	0.0001661	0.0130335	0	0	0	0
M03A8.4	WBGene00001572	CHROMOSOME_X	989.544	0.491798	0.000166482	0.0130335	0	0	0	0
Y75B8A.27	WBGene00004172	CHROMOSOME_III	936.023	0.670861	0.000166562	0.0130335	0	0	0	0
C36B7.4	WBGene00016467	CHROMOSOME_X	17.8411	-1.21781	0.000167418	0.0130433	0	0	0	0
K06A4.5	WBGene00010595	CHROMOSOME_V	108.615	-1.16707	0.000173043	0.0134229	0	0	0	0
C36B1.1	WBGene00000527	CHROMOSOME_I	477.982	-0.473031	0.000183771	0.0141933	0	0	0	0
K11G12.1	WBGene00003530	CHROMOSOME_X	1646.25	0.783221	0.000185677	0.0142787	0	0	0	0
JC8.8	WBGene00010440	CHROMOSOME_IV	1113.39	0.665696	0.000187127	0.0143285	0	0	0	0
F54E2.3	WBGene00004130	CHROMOSOME_V	15049	0.523935	0.000189595	0.0143329	0	0	0	0
K08C9.2	WBGene00010651	CHROMOSOME_I	4.53545	-1.33418	0.000189375	0.0143329	0	0	0	0
Y43F4B.3	WBGene00012802	CHROMOSOME_III	126.406	0.891281	0.000189325	0.0143329	1	1	0	0
C18D11.1	WBGene00007679	CHROMOSOME_III	1689.8	0.667225	0.000198842	0.0149685	0	0	0	0
Y39G8B.7	WBGene00012727	CHROMOSOME_II	27.7387	-1.24777	0.000202274	0.0151629	0	0	0	0
T27E9.4	WBGene00002185	CHROMOSOME_III	205.108	0.809345	0.000216471	0.0161593	1	1	0	0
E01A2.7	WBGene00017089	CHROMOSOME_I	112.488	-0.82454	0.000219605	0.0163249	0	0	0	0
AH9.2	WBGene00000797	CHROMOSOME_X	45.4559	0.939274	0.000227413	0.0168352	0	0	0	0
F54D5.9	WBGene00010053	CHROMOSOME_II	179.456	0.832573	0.000231277	0.0170505	1	1	1	0
R09B5.3	WBGene00000556	CHROMOSOME_V	221.467	0.611602	0.000232603	0.0170777	0	0	0	0
Y47D7A.13	WBGene00021625	CHROMOSOME_V	3975.37	-1.13156	0.000233988	0.0171085	0	0	0	0
ZK829.3	WBGene00014094	CHROMOSOME_IV	28.1004	-1.33753	0.000234941	0.0171085	0	0	0	0
Y37D8A.18	WBGene00012556	CHROMOSOME_III	156.282	0.688407	0.000240811	0.0174647	0	0	0	0
K08C9.5	WBGene00010652	CHROMOSOME_I	12.5041	-1.33908	0.000243939	0.0176199	0	0	0	0
K11G9.5	WBGene00019655	CHROMOSOME_V	61.9674	1.13217	0.000246874	0.01776	0	0	0	0
Y48E1B.8	WBGene00013007	CHROMOSOME_II	113.373	-1.21475	0.000252573	0.018097	0	0	0	0
F41H10.10	WBGene00002032	CHROMOSOME_IV	66.3523	0.863837	0.000256364	0.0182952	0	0	0	0
F56A8.5	WBGene00010141	CHROMOSOME_III	93.6592	0.893723	0.000265896	0.0188998	0	0	0	0
F49C5.12	WBGene00184956	CHROMOSOME_II	17.1477	-1.32488	0.000270206	0.0191299	0	0	0	0
F02C12.1	WBGene00008515	CHROMOSOME_X	583.05	0.570906	0.000271733	0.019147	0	0	0	0
R186.4	WBGene00003031	CHROMOSOME_V	56.9227	-1.12179	0.000272594	0.019147	1	0	0	0
F08G12.8	WBGene00008589	CHROMOSOME_X	75.4644	0.807874	0.000274905	0.0191787	0	0	0	0
F12E12.11	WBGene00044811	CHROMOSOME_II	40.4133	1.22347	0.000275194	0.0191787	0	0	0	0
B0213.4	WBGene00003767	CHROMOSOME_V	2170.39	0.513114	0.000281651	0.0194765	0	0	0	0
ZK525.2	WBGene00000179	CHROMOSOME_III	370.728	0.861832	0.000281219	0.0194765	0	0	0	0
F54F7.7	WBGene00010067	CHROMOSOME_X	3.89782	1.25106	0.000283386	0.0195208	0	0	0	0
C30H6.5	WBGene00007823	CHROMOSOME_IV	21.3961	-1.3195	0.000286838	0.0196096	0	0	0	0
M02D8.5	WBGene00019731	CHROMOSOME_X	52.6767	0.954794	0.000286873	0.0196096	0	0	0	0
F37B1.3	WBGene00001762	CHROMOSOME_II	54.4465	0.856327	0.000294248	0.0200369	0	0	0	0
R13H4.2	WBGene00014826	CHROMOSOME_V	1384.56	0.763558	0.000304055	0.020626	0	0	0	0
Y37D8A.3	WBGene00012545	CHROMOSOME_III	672.997	0.686458	0.0003067	0.0207266	0	0	0	0
Y80D3A.7	WBGene00004236	CHROMOSOME_V	529.798	0.957464	0.000315586	0.0212467	1	0	0	0
C32D5.12	WBGene00016319	CHROMOSOME_II	151.801	-0.95747	0.000330868	0.0220919	0	0	0	0
EEED8.12	WBGene00017140	CHROMOSOME_II	11.6504	1.27645	0.000332734	0.0220919	0	0	0	0
W04G3.7	WBGene00012260	CHROMOSOME_X	7.35857	-1.30729	0.000334332	0.0220919	0	0	0	0
ZK1010.2	WBGene00014176	CHROMOSOME_III	180.436	0.663874	0.000333809	0.0220919	1	0	0	0
ZK1151.1	WBGene00006876	CHROMOSOME_I	22159.5	0.403337	0.000332039	0.0220919	0	1	1	0
F41A4.1	WBGene00018256	CHROMOSOME_IV	89.3493	-1.28693	0.000336671	0.0221644	0	0	0	0
F18E3.13	WBGene00045276	CHROMOSOME_V	191.692	0.716674	0.000338922	0.0221999	0	0	0	0
R12E2.14	WBGene00020039	CHROMOSOME_I	116.972	-1.14337	0.000339699	0.0221999	0	0	0	0
W02B8.6	WBGene00044074	CHROMOSOME_II	10.0715	-1.30283	0.000342744	0.0223171	0	0	0	0
C07D10.4	WBGene00003526	CHROMOSOME_II	55.4223	-1.19176	0.000353505	0.022851	0	0	0	0
ZK970.7	WBGene00014173	CHROMOSOME_II	2074.26	0.878072	0.000352359	0.022851	0	0	0	0
C18A11.7	WBGene00001000	CHROMOSOME_X	10978.4	0.521689	0.00035523	0.0228797	0	0	0	0
F46G10.6	WBGene00003511	CHROMOSOME_X	714.611	0.640488	0.000359449	0.0229209	1	0	0	0
F47B8.5	WBGene00009806	CHROMOSOME_V	35.362	-1.28141	0.000358482	0.0229209	0	0	0	0
ZK381.1	WBGene00001862	CHROMOSOME_IV	36.3935	1.11583	0.000359725	0.0229209	0	0	0	0
C02E7.7	WBGene00015340	CHROMOSOME_V	324.445	-0.994817	0.000361674	0.0229464	0	0	0	0
F58B6.1	WBGene00019029	CHROMOSOME_III	16.0566	1.20274	0.000363984	0.0229464	1	0	0	0
ZK525.1	WBGene00001458	CHROMOSOME_III	385.254	0.743362	0.000362953	0.0229464	0	0	0	0
Y17D7B.4	WBGene00012452	CHROMOSOME_V	423.095	-0.493062	0.000373353	0.0234542	0	0	0	0
F37A8.5	WBGene00009503	CHROMOSOME_III	332.01	-0.807656	0.000375164	0.0234853	0	0	0	0
F55D12.2	WBGene00010111	CHROMOSOME_I	427.82	-0.634445	0.000384823	0.0240057	0	0	0	0
K08E3.1	WBGene00010661	CHROMOSOME_III	672.192	1.00608	0.000392309	0.0243027	0	0	0	0
T16A9.4	WBGene00011794	CHROMOSOME_V	343.488	-0.572597	0.000391127	0.0243027	0	0	0	0
Y95B8A.6	WBGene00022386	CHROMOSOME_I	333.82	0.787041	0.00039388	0.0243156	1	1	1	0
E04F6.9	WBGene00017128	CHROMOSOME_II	803.396	0.94605	0.000395773	0.0243482	0	0	0	0
F13B12.4	WBGene00008732	CHROMOSOME_IV	98.4256	-0.982137	0.000398613	0.0244387	0	0	0	0
T05D4.1	WBGene00011474	CHROMOSOME_III	6193.44	0.866439	0.000422657	0.0258241	1	0	0	0
F55B11.4	WBGene00010086	CHROMOSOME_IV	333.497	0.77144	0.00042639	0.0259632	0	0	0	0
Y76A2B.2	WBGene00013574	CHROMOSOME_III	25.9453	1.09583	0.000434324	0.0263564	0	0	0	0
F38B7.2	WBGene00009533	CHROMOSOME_V	203.91	0.62686	0.000438426	0.0265151	0	0	0	0
Y68A4A.13	WBGene00044212	CHROMOSOME_V	112.946	0.876485	0.000441437	0.026607	0	0	0	0
F37B12.1	WBGene00009504	CHROMOSOME_II	95.0092	-0.820134	0.000443642	0.0266499	0	0	0	0
K08E7.9	WBGene00003995	CHROMOSOME_IV	400.915	1.05622	0.00045869	0.0274614	0	0	0	0
F47E1.2	WBGene00018566	CHROMOSOME_X	468.43	0.82546	0.000493701	0.0293604	0	0	0	0
T13F3.6	WBGene00011753	CHROMOSOME_V	78.5327	-1.12833	0.000493319	0.0293604	0	0	0	0
K09C8.3	WBGene00003529	CHROMOSOME_X	36.067	1.2395	0.000505658	0.0299716	0	0	0	0
Y7A5A.1	WBGene00012407	CHROMOSOME_X	780.481	0.4793	0.00050788	0.0300036	0	0	0	0
F41C6.1	WBGene00006746	CHROMOSOME_X	342.417	-0.541958	0.000510603	0.0300649	0	0	0	0
F35D11.4	WBGene00018045	CHROMOSOME_II	123.178	-0.840776	0.000515418	0.0302486	0	0	0	0
R05C11.3	WBGene00019875	CHROMOSOME_IV	4714.62	0.521163	0.0005309	0.031055	0	0	0	0
Y22D7AL.11	WBGene00021249	CHROMOSOME_III	35.4918	-0.99849	0.000539733	0.0314686	0	0	0	0
C31E10.7	WBGene00007848	CHROMOSOME_X	1290.98	0.455248	0.000566147	0.0329011	0	0	0	0
K03E5.2	WBGene00019361	CHROMOSOME_I	1014.13	0.595693	0.000570559	0.0329956	0	0	0	0
T10B9.10	WBGene00000372	CHROMOSOME_II	5.15467	1.19975	0.000572479	0.0329956	0	0	0	0
T28C12.4	WBGene00020891	CHROMOSOME_V	639.8	0.719206	0.000573322	0.0329956	0	0	0	0
F26B1.4	WBGene00000634	CHROMOSOME_I	43.7015	-0.887525	0.000578387	0.0331801	0	0	0	0
C26C6.3	WBGene00003552	CHROMOSOME_I	49.2592	-1.09064	0.000589721	0.0337218	0	0	0	0
C33H5.14	WBGene00016380	CHROMOSOME_IV	153.185	-0.730227	0.000604358	0.0344484	0	0	0	0
T05G5.7	WBGene00011501	CHROMOSOME_III	109.456	0.872803	0.000608234	0.0345589	0	0	0	0
F35G2.5	WBGene00009438	CHROMOSOME_IV	28.1518	-1.16199	0.00061078	0.0345934	1	0	0	0
F07G11.9	WBGene00017233	CHROMOSOME_V	45.1522	1.10173	0.000623529	0.0352037	0	0	0	0
C34C6.3	WBGene00007916	CHROMOSOME_II	177.698	-0.890128	0.000639581	0.0359961	0	0	0	0
F38H12.3	WBGene00018189	CHROMOSOME_V	17.2229	-1.16797	0.000645271	0.0362021	0	0	0	0
Y36E3A.2	WBGene00194708	CHROMOSOME_V	30.6642	1.02813	0.00065894	0.0368531	0	0	0	0
T12D8.3	WBGene00011731	CHROMOSOME_III	136.813	0.684222	0.000668202	0.0372544	1	1	0	0
K07E8.3	WBGene00019495	CHROMOSOME_II	270.813	-0.847082	0.000680322	0.0378119	0	0	0	0
T02B11.4	WBGene00020156	CHROMOSOME_V	856.199	0.644818	0.000684468	0.0379242	0	0	0	0
Y46G5A.20	WBGene00012910	CHROMOSOME_II	58.5972	1.06502	0.000692807	0.0382674	0	0	0	0
Y47D3B.1	WBGene00012939	CHROMOSOME_III	264.555	-0.912595	0.000708884	0.0390345	0	0	0	0
Y37D8A.11	WBGene00012551	CHROMOSOME_III	187.517	0.918634	0.000712526	0.0391144	0	0	0	0
C02D5.2	WBGene00015336	CHROMOSOME_III	166.427	-0.701933	0.000717115	0.0392455	0	0	0	0
C50B6.8	WBGene00008221	CHROMOSOME_V	64.2596	-0.740375	0.000737267	0.0402045	0	0	0	0
T09B9.1	WBGene00011642	CHROMOSOME_X	59.0547	1.01683	0.000739145	0.0402045	0	0	0	0
F25G6.6	WBGene00003816	CHROMOSOME_V	251.104	-0.787543	0.000747327	0.040526	0	0	0	0
F12A10.7	WBGene00017396	CHROMOSOME_II	211.428	1.09501	0.000754669	0.0406769	0	0	0	0
Y113G7B.1	WBGene00013754	CHROMOSOME_V	8.51663	-1.22976	0.000753326	0.0406769	0	0	0	0
F23F1.7	WBGene00017748	CHROMOSOME_II	119.62	0.634904	0.000762289	0.0409638	0	0	0	0
Y22F5A.5	WBGene00003091	CHROMOSOME_V	869.556	0.661054	0.000768343	0.0411652	0	0	0	0
F09F7.8	WBGene00017305	CHROMOSOME_III	32.3084	-1.15829	0.000795481	0.0421682	0	0	0	0
F21C10.9	WBGene00017658	CHROMOSOME_V	234.602	0.832783	0.000796518	0.0421682	0	0	0	0
K01A6.4	WBGene00010446	CHROMOSOME_IV	22.8981	1.08952	0.000795378	0.0421682	0	0	0	0
Y54G2A.35	WBGene00021897	CHROMOSOME_IV	49.7452	-0.825197	0.00078984	0.0421682	0	0	0	0
M162.5	WBGene00010931	CHROMOSOME_V	290.458	0.555956	0.000807507	0.042575	0	0	0	0
ZC504.3	WBGene00013917	CHROMOSOME_X	174.354	0.579715	0.000808976	0.042575	0	0	0	0
F39D8.3	WBGene00009561	CHROMOSOME_X	31.0291	-1.1596	0.000817821	0.0429139	0	0	0	0
E03G2.4	WBGene00000759	CHROMOSOME_X	46.9557	-0.980899	0.000823476	0.0430259	0	0	0	0
K03E6.6	WBGene00003991	CHROMOSOME_X	508.076	0.61728	0.000824778	0.0430259	0	0	0	0
F26E4.2	WBGene00009157	CHROMOSOME_I	114.407	0.90713	0.000833701	0.0433646	0	0	0	0
F22A3.6	WBGene00017691	CHROMOSOME_X	2318.69	0.701387	0.000839074	0.0435172	0	0	0	0
F56D5.3	WBGene00010148	CHROMOSOME_IV	60.1882	0.987942	0.000870672	0.0450251	0	0	0	0
F32D8.12	WBGene00009334	CHROMOSOME_V	711.849	0.45702	0.00087417	0.0450753	0	0	0	0
T03F6.3	WBGene00011399	CHROMOSOME_III	177.62	0.680606	0.000879911	0.0452406	0	0	0	0
F48G7.5	WBGene00018616	CHROMOSOME_V	121.617	-0.978389	0.00088438	0.0453397	0	0	0	0
F56A3.5	WBGene00000272	CHROMOSOME_I	44.0467	-0.917059	0.000905251	0.0460863	0	0	0	0
T12D8.4	WBGene00011732	CHROMOSOME_III	536.745	0.635395	0.000906692	0.0460863	0	0	0	0
Y43F4B.9	WBGene00012806	CHROMOSOME_III	71.1618	0.737151	0.000906266	0.0460863	0	0	0	0
T28F2.4	WBGene00020902	CHROMOSOME_I	318.099	-0.493178	0.000917527	0.0465045	1	0	0	0
Y22D7AL.8	WBGene00004894	CHROMOSOME_III	356.088	0.535482	0.000923436	0.0466715	0	0	0	0
T08G5.3	WBGene00011624	CHROMOSOME_V	65.0781	-1.15716	0.000946336	0.0476937	0	0	0	0
F53A2.6	WBGene00002059	CHROMOSOME_III	697.754	0.761501	0.000971569	0.0488275	0	0	0	0
Y9C9A.1	WBGene00021176	CHROMOSOME_IV	34.2541	0.966261	0.000979683	0.049097	0	0	0	0
Y71H2AM.16	WBGene00022181	CHROMOSOME_III	181.059	0.602577	0.0010014	0.0500447	0	0	0	0
ZK337.1	WBGene00013969	CHROMOSOME_I	7392.33	0.429795	0.00100863	0.0502653	0	0	0	0
C35D10.14	WBGene00016450	CHROMOSOME_III	308.137	0.674716	0.0010308	0.0512002	0	0	0	0
F19B10.4	WBGene00017586	CHROMOSOME_II	16.3383	-1.08365	0.001036	0.0512002	0	0	0	0
T24A6.7	WBGene00020747	CHROMOSOME_V	16.592	1.14719	0.00103565	0.0512002	0	0	0	0
F57B10.9	WBGene00019006	CHROMOSOME_I	284.455	0.570068	0.0010394	0.0512265	0	0	0	0
F36H9.5	WBGene00018113	CHROMOSOME_V	91.9717	-1.09943	0.00105001	0.051465	0	0	0	0
K11C4.4	WBGene00003844	CHROMOSOME_V	1081.69	0.634656	0.00104833	0.051465	0	0	0	0
Y48G9A.4	WBGene00021698	CHROMOSOME_III	1025.26	0.585402	0.00105515	0.0515752	0	0	0	0
D1081.7	WBGene00008385	CHROMOSOME_I	167.549	0.638084	0.00106001	0.0516709	0	0	0	0
F54F12.1	WBGene00010072	CHROMOSOME_III	8.90895	1.176	0.00109685	0.0533215	0	0	0	0
Y37D8A.14	WBGene00012553	CHROMOSOME_III	5099.57	0.813973	0.00110944	0.0536412	0	0	0	0
Y57G11C.20	WBGene00013315	CHROMOSOME_IV	16.1356	-1.09422	0.00110809	0.0536412	0	0	0	0
F17C11.11	WBGene00008922	CHROMOSOME_V	555.811	0.827383	0.00112625	0.0543029	0	0	0	0
F26A3.3	WBGene00001214	CHROMOSOME_I	274.916	0.542606	0.00112922	0.0543029	0	0	0	0
F15B9.2	WBGene00001388	CHROMOSOME_V	9.25244	1.18619	0.00113958	0.0546539	0	0	0	0
F19C7.2	WBGene00017592	CHROMOSOME_IV	103.299	0.812268	0.0011459	0.0546629	0	0	0	0
F59A7.1	WBGene00019089	CHROMOSOME_V	95.6659	1.01983	0.00114468	0.0546629	0	0	0	0
F21H7.3	WBGene00009029	CHROMOSOME_V	4.38541	1.15352	0.00114926	0.0546772	0	0	0	0
F08G5.1	WBGene00008580	CHROMOSOME_IV	52.7718	0.80284	0.00115652	0.0548764	0	0	0	0
Y55F3BR.6	WBGene00021943	CHROMOSOME_IV	272.546	0.734207	0.0011607	0.0549284	0	0	0	0
C11G10.1	WBGene00007525	CHROMOSOME_X	294.055	0.593732	0.00117373	0.055398	0	0	0	0
C04G6.2	WBGene00015453	CHROMOSOME_II	11.8104	-1.1837	0.00118134	0.0555052	0	0	0	0
K12F2.1	WBGene00003515	CHROMOSOME_V	18560.4	0.509825	0.00118222	0.0555052	0	0	0	0
F28H1.2	WBGene00000779	CHROMOSOME_I	9612.52	0.767762	0.00118668	0.0555683	0	0	0	0
F01G4.4	WBGene00008503	CHROMOSOME_IV	190.319	0.771821	0.00119136	0.0556415	0	0	0	0
F42F12.9	WBGene00009640	CHROMOSOME_X	142.072	0.705244	0.00120772	0.056137	0	0	0	0
F46C8.2	WBGene00000747	CHROMOSOME_X	37.5746	-1.05574	0.00120826	0.056137	0	0	0	0
T01G5.1	WBGene00011339	CHROMOSOME_V	323.891	1.00584	0.00122388	0.0567149	0	0	0	0
B0395.2	WBGene00007174	CHROMOSOME_X	255.988	-0.940881	0.00122754	0.056737	0	0	0	0
T12D8.2	WBGene00011730	CHROMOSOME_III	1050.85	0.576213	0.00123915	0.057126	0	0	0	0
D1025.8	WBGene00008359	CHROMOSOME_X	337.685	0.639344	0.00125039	0.057205	0	0	0	0
F49E12.6	WBGene00009899	CHROMOSOME_II	387.698	-0.674231	0.00125369	0.057205	0	0	0	0
Y119D3B.22	WBGene00044675	CHROMOSOME_III	30.0853	-0.930776	0.00125123	0.057205	0	0	0	0
ZK6.8	WBGene00022643	CHROMOSOME_V	153.839	-0.699932	0.00125168	0.057205	0	0	0	0
W07A8.2	WBGene00012319	CHROMOSOME_V	524.907	0.51985	0.00126346	0.0575034	0	0	0	0
F11D11.3	WBGene00008698	CHROMOSOME_V	7.23749	-1.17651	0.0012667	0.0575042	0	0	0	0
K02F3.3	WBGene00001392	CHROMOSOME_III	1229.47	0.441491	0.00129809	0.0587017	0	0	0	0
Y67H2A.8	WBGene00001393	CHROMOSOME_IV	4902.78	-0.431531	0.00129966	0.0587017	0	0	0	0
C44C10.1	WBGene00000753	CHROMOSOME_X	1001.08	-0.59248	0.00130887	0.0587353	0	0	0	0
F28A12.2	WBGene00001721	CHROMOSOME_V	28.0674	-1.14654	0.00131257	0.0587353	0	0	0	0
H17B01.3	WBGene00019208	CHROMOSOME_II	4.88866	1.13759	0.00131838	0.0587353	0	0	0	0
M02G9.4	WBGene00194935	CHROMOSOME_II	7.62191	1.17088	0.00131099	0.0587353	0	0	0	0
T22H6.6	WBGene00001560	CHROMOSOME_X	1767.55	0.603891	0.00131572	0.0587353	0	0	0	0
Y22F5A.4	WBGene00003090	CHROMOSOME_V	3902.57	0.549586	0.00132224	0.0587353	0	0	0	0
Y48A6B.13	WBGene00012973	CHROMOSOME_III	1410.22	0.408214	0.00132344	0.0587353	0	0	0	0
ZK228.4	WBGene00013947	CHROMOSOME_V	133.355	0.754233	0.00133219	0.0589768	0	0	0	0
C39E9.8	WBGene00008032	CHROMOSOME_IV	2148.21	0.738379	0.00134493	0.0592465	0	0	0	0
T07D10.6	WBGene00011586	CHROMOSOME_I	257.557	-0.85861	0.00134222	0.0592465	0	0	0	0
T24C4.2	WBGene00020758	CHROMOSOME_III	30.1103	1.12371	0.00137658	0.0604917	0	0	0	0
W04B5.1	WBGene00021018	CHROMOSOME_III	80.7636	-0.703644	0.0013866	0.0607823	0	0	0	0
F33G12.6	WBGene00018018	CHROMOSOME_II	773.113	-0.418008	0.00139379	0.0609476	0	0	0	0
B0454.6	WBGene00015197	CHROMOSOME_II	424.719	0.532408	0.00142533	0.0621744	0	0	0	0
Y43D4A.5	WBGene00012791	CHROMOSOME_IV	32.4982	-1.10579	0.00143974	0.0626499	0	0	0	0
F19B6.1	WBGene00008948	CHROMOSOME_IV	1021.1	-0.467278	0.00145975	0.0633659	0	0	0	0
F56H6.5	WBGene00010166	CHROMOSOME_I	13.154	-1.15171	0.00149762	0.0648518	0	0	0	0
F18A11.2	WBGene00008929	CHROMOSOME_II	167.913	-0.878279	0.00152103	0.0657062	0	0	0	0
B0213.2	WBGene00003765	CHROMOSOME_V	1931.54	0.964937	0.00155023	0.0668059	0	0	0	0
R08C7.4	WBGene00019948	CHROMOSOME_IV	17.9663	-1.14136	0.00156181	0.0671427	0	0	0	0
C03B1.5	WBGene00015376	CHROMOSOME_X	15.8235	-1.11216	0.00158325	0.0679008	0	0	0	0
C01A2.4	WBGene00007216	CHROMOSOME_I	452.421	0.565071	0.0015975	0.0682356	0	0	0	0
F21G4.5	WBGene00009026	CHROMOSOME_X	37.6025	-0.825293	0.0015987	0.0682356	0	0	0	0
T11F9.2	WBGene00006486	CHROMOSOME_V	114.211	-0.630501	0.00161406	0.0687266	0	0	0	0
F11F1.2	WBGene00008715	CHROMOSOME_III	15.6395	1.10235	0.00164418	0.0698425	0	0	0	0
Y69E1A.5	WBGene00013477	CHROMOSOME_IV	635.15	0.64365	0.00165163	0.0699924	0	0	0	0
Y38H6C.1	WBGene00012615	CHROMOSOME_V	5272.56	0.595894	0.00166008	0.0701835	0	0	0	0
F37B4.7	WBGene00018138	CHROMOSOME_V	1055.47	0.646975	0.00166654	0.07029	0	0	0	0
F33H2.8	WBGene00009371	CHROMOSOME_I	153.36	-0.7084	0.00168943	0.0710877	0	0	0	0
T04F8.9	WBGene00011447	CHROMOSOME_X	13.7002	1.08291	0.00170162	0.071346	0	0	0	0
T06A1.1	WBGene00020277	CHROMOSOME_V	24.431	-0.991396	0.00170357	0.071346	0	0	0	0
T04H1.2	WBGene00011449	CHROMOSOME_V	1321.41	0.353485	0.00171179	0.0715225	0	0	0	0
C32H11.6	WBGene00007869	CHROMOSOME_IV	19.1269	-1.14087	0.00174786	0.0728589	0	0	0	0
F08F3.4	WBGene00017262	CHROMOSOME_V	339.907	0.563095	0.00175936	0.0729972	0	0	0	0
T27E9.7	WBGene00012097	CHROMOSOME_III	1565.5	0.451644	0.00175529	0.0729972	0	0	0	0
M05D6.9	WBGene00010881	CHROMOSOME_II	31.4851	-1.11497	0.00177156	0.0733327	0	0	0	0
Y54E5B.1	WBGene00004889	CHROMOSOME_I	719.197	-0.401892	0.00178825	0.0738524	0	0	0	0
T27C4.2	WBGene00020855	CHROMOSOME_V	367.988	-0.869905	0.00183172	0.0754727	0	0	0	0
C06B3.3	WBGene00007362	CHROMOSOME_V	390.586	0.847742	0.00184036	0.0756542	0	0	0	0
Y54E2A.10	WBGene00013195	CHROMOSOME_II	34.4781	-0.834951	0.0018487	0.0758222	0	0	0	0
C05D2.1	WBGene00000900	CHROMOSOME_III	1151.68	-0.521757	0.0018978	0.0773239	0	0	0	0
C23H4.8	WBGene00044132	CHROMOSOME_X	65.9863	0.883944	0.00190541	0.0773239	0	0	0	0
F07H5.6	WBGene00008557	CHROMOSOME_II	11.0657	-1.1101	0.00190437	0.0773239	0	0	0	0
F53F1.6	WBGene00009984	CHROMOSOME_V	140.456	0.916096	0.00190699	0.0773239	0	0	0	0
Y69A2AR.5	WBGene00022076	CHROMOSOME_IV	79.0341	0.838497	0.00190666	0.0773239	0	0	0	0
Y15E3A.5	WBGene00012444	CHROMOSOME_X	1171.91	0.568515	0.00191747	0.0775729	0	0	0	0
F58B6.2	WBGene00019030	CHROMOSOME_III	307.425	-0.955902	0.00192214	0.0775858	0	0	0	0
F56A8.4	WBGene00010140	CHROMOSOME_III	38.5257	0.853089	0.00195984	0.0788457	0	0	0	0
Y58A7A.4	WBGene00021978	CHROMOSOME_V	63.2873	0.915059	0.00196219	0.0788457	0	0	0	0
C03B8.2	WBGene00015385	CHROMOSOME_III	9.68251	1.10276	0.00198577	0.0792574	0	0	0	0
C10G11.7	WBGene00015687	CHROMOSOME_I	3426.66	0.698127	0.0019778	0.0792574	0	0	0	0
F39E9.7	WBGene00018199	CHROMOSOME_II	100.538	-0.604598	0.00198203	0.0792574	0	0	0	0
C08E8.3	WBGene00007439	CHROMOSOME_V	24.0994	0.946883	0.00200477	0.0797148	0	0	0	0
C54D10.7	WBGene00008301	CHROMOSOME_V	117.807	0.618539	0.00200616	0.0797148	0	0	0	0
F57C2.2	WBGene00010194	CHROMOSOME_II	11.9322	1.06251	0.00201649	0.0797697	0	0	0	0
T12D8.10	WBGene00023450	CHROMOSOME_III	68.0253	0.936892	0.00201523	0.0797697	0	0	0	0
C33G8.2	WBGene00016360	CHROMOSOME_V	556.937	0.914495	0.00204881	0.080869	0	0	0	0
R02F2.2	WBGene00019832	CHROMOSOME_III	201.673	-0.602998	0.00208929	0.0822849	0	0	0	0
C33A12.2	WBGene00007881	CHROMOSOME_IV	313.39	-0.528695	0.00210563	0.082397	0	0	0	0
F43C9.1	WBGene00018375	CHROMOSOME_X	44.7931	-0.830612	0.00211061	0.082397	0	0	0	0
F45G2.9	WBGene00009735	CHROMOSOME_III	26.4316	1.00201	0.00209851	0.082397	0	0	0	0
F53H4.3	WBGene00010008	CHROMOSOME_X	155.491	0.561285	0.00210722	0.082397	0	0	0	0
C25E10.5	WBGene00016095	CHROMOSOME_V	372.271	0.837155	0.00212171	0.0826493	0	0	0	0
F46E10.8	WBGene00006721	CHROMOSOME_V	129.926	-0.603219	0.00215418	0.0837313	0	0	0	0
C04F6.5	WBGene00000990	CHROMOSOME_X	223.553	0.580926	0.00216357	0.0839138	0	0	0	0
T07A9.9	WBGene00020297	CHROMOSOME_IV	8040.96	-0.5025	0.00221526	0.085732	0	0	0	0
Y39H10A.4	WBGene00021480	CHROMOSOME_V	116.604	-0.899671	0.00222794	0.086036	0	0	0	0
Y43F8B.6	WBGene00012817	CHROMOSOME_V	5.23466	-1.10255	0.00224	0.086315	0	0	0	0
F39G3.6	WBGene00018211	CHROMOSOME_V	5.60134	-1.09135	0.00224687	0.0863931	0	0	0	0
C14H10.3	WBGene00007593	CHROMOSOME_X	1218.96	-0.644353	0.00226606	0.0865385	0	0	0	0
T21B4.17	WBGene00044032	CHROMOSOME_II	13.3349	1.05292	0.00226655	0.0865385	0	0	0	0
T21G5.6	WBGene00044898	CHROMOSOME_I	80.0035	-0.876442	0.00226258	0.0865385	0	0	0	0
ZC21.10	WBGene00044443	CHROMOSOME_III	50.9551	0.902315	0.00227005	0.0865385	0	0	0	0
K02E11.7	WBGene00010516	CHROMOSOME_V	49.2475	-0.778886	0.00228541	0.086753	0	0	0	0
ZK1320.4	WBGene00014254	CHROMOSOME_II	146.729	0.861729	0.0022811	0.086753	0	0	0	0
C39B5.2	WBGene00016520	CHROMOSOME_III	23.7621	0.953509	0.00229055	0.0867637	0	0	0	0
Y2H9A.3	WBGene00000735	CHROMOSOME_V	117.002	-0.930332	0.00234649	0.0886943	0	0	0	0
T27C5.12	WBGene00044059	CHROMOSOME_V	5.66752	-1.01914	0.00236588	0.0892381	0	0	0	0
B0416.1	WBGene00015177	CHROMOSOME_X	361.515	-0.490924	0.00238162	0.0893791	0	0	0	0
K01D12.9	WBGene00010468	CHROMOSOME_V	45.5711	-1.09997	0.00237719	0.0893791	0	0	0	0
T22B2.6	WBGene00020670	CHROMOSOME_X	23.3023	-0.953128	0.00238465	0.0893791	0	0	0	0
Y64H9A.2	WBGene00022024	CHROMOSOME_X	124.625	-0.932067	0.00239548	0.0895968	0	0	0	0
F19H6.1	WBGene00008956	CHROMOSOME_X	337.722	0.470234	0.00242829	0.0904448	0	0	0	0
F22F4.4	WBGene00017717	CHROMOSOME_X	120.309	-0.833999	0.00242407	0.0904448	0	0	0	0
R12E2.15	WBGene00020040	CHROMOSOME_I	135.53	-0.967996	0.00244715	0.0909576	0	0	0	0
C54E4.5	WBGene00016920	CHROMOSOME_IV	204.514	-0.638384	0.00247175	0.0916808	0	0	0	0
T28A8.3	WBGene00012109	CHROMOSOME_III	51.0743	0.870967	0.00249084	0.0921971	0	0	0	0
C18E3.7	WBGene00004093	CHROMOSOME_I	246.01	0.71669	0.00249697	0.092233	0	0	0	0
F07H5.7	WBGene00008558	CHROMOSOME_II	32.0716	-0.952835	0.00250235	0.0922405	0	0	0	0
C47B2.1	WBGene00008130	CHROMOSOME_I	17.7102	0.977249	0.00250989	0.0923277	0	0	0	0
R06C7.3	WBGene00000963	CHROMOSOME_I	426.861	-0.76382	0.00253183	0.0925623	0	0	0	0
W03B1.7	WBGene00020976	CHROMOSOME_IV	59.3222	-1.00783	0.00252787	0.0925623	0	0	0	0
W10G11.16	WBGene00021146	CHROMOSOME_II	97.4024	-0.663943	0.0025293	0.0925623	0	0	0	0
F54H5.4	WBGene00003480	CHROMOSOME_II	351.396	0.753939	0.0025408	0.0927001	0	0	0	0
T23B3.2	WBGene00020710	CHROMOSOME_I	851.654	0.597276	0.00257322	0.0936914	0	0	0	0
M05B5.4	WBGene00010872	CHROMOSOME_I	193.707	-0.499316	0.0026063	0.0947026	0	0	0	0
Y22D7AL.14	WBGene00021252	CHROMOSOME_III	38.5722	-1.03046	0.00263157	0.0954264	0	0	0	0
F25B4.9	WBGene00017772	CHROMOSOME_V	1313.21	-0.755664	0.00264777	0.095715	0	0	0	0
Y46H3A.5	WBGene00021601	CHROMOSOME_V	67.5122	0.903105	0.00265025	0.095715	0	0	0	0
F46C3.6	WBGene00045253	CHROMOSOME_X	68.3997	0.766061	0.00266159	0.0959302	0	0	0	0
K09F6.9	WBGene00019592	CHROMOSOME_II	251.253	0.663469	0.00268125	0.0963806	0	0	0	0
T14G10.1	WBGene00004091	CHROMOSOME_IV	734.371	-0.647944	0.00268489	0.0963806	0	0	0	0
F26G1.5	WBGene00017841	CHROMOSOME_II	196.23	-0.75024	0.00273105	0.0976448	0	0	0	0
K08E4.3	WBGene00010667	CHROMOSOME_IV	211.567	0.588684	0.00273016	0.0976448	0	0	0	0
C13D9.9	WBGene00015739	CHROMOSOME_V	39.3096	0.834317	0.00275674	0.0983659	0	0	0	0
F13E9.11	WBGene00008760	CHROMOSOME_IV	380.325	-0.420305	0.00282709	0.100675	0	0	0	0
Y43C5B.3	WBGene00012786	CHROMOSOME_IV	7.78239	1.08943	0.00283793	0.100859	0	0	0	0
B0252.2	WBGene00000211	CHROMOSOME_II	152.39	0.601259	0.00289474	0.102516	0	0	0	0
T16G1.6	WBGene00011800	CHROMOSOME_V	70.9092	0.926216	0.00289781	0.102516	0	0	0	0
ZK896.7	WBGene00014138	CHROMOSOME_IV	478.916	0.586918	0.00290178	0.102516	0	0	0	0
C51E3.10	WBGene00008255	CHROMOSOME_V	53.848	0.799225	0.00291241	0.102688	0	0	0	0
W08E12.8	WBGene00021089	CHROMOSOME_IV	113.507	-0.936784	0.00293332	0.103222	0	0	0	0
B0564.3	WBGene00007203	CHROMOSOME_IV	154.512	0.91881	0.00294285	0.103353	0	0	0	0
D1005.3	WBGene00016997	CHROMOSOME_X	1479.79	0.726713	0.00296863	0.103444	0	0	0	0
F53C3.12	WBGene00018755	CHROMOSOME_II	170.79	0.664583	0.0029647	0.103444	0	0	0	0
K10G6.1	WBGene00003017	CHROMOSOME_II	94.9033	-0.879076	0.00296771	0.103444	0	0	0	0
Y37D8A.15	WBGene00001457	CHROMOSOME_III	896.161	0.699832	0.00296857	0.103444	0	0	0	0
Y59A8B.20	WBGene00013352	CHROMOSOME_V	583.087	-0.843171	0.00298562	0.103833	0	0	0	0
D2096.8	WBGene00017075	CHROMOSOME_IV	6714.27	-0.517224	0.00303784	0.105444	0	0	0	0
R53.3	WBGene00001207	CHROMOSOME_II	302.74	-0.535328	0.00306286	0.106106	0	0	0	0
M04F3.4	WBGene00019770	CHROMOSOME_I	762.04	0.436821	0.00309971	0.107174	0	0	0	0
H20E11.2	WBGene00019214	CHROMOSOME_IV	4.89621	1.06349	0.00314079	0.108171	0	0	0	0
Y38E10A.14	WBGene00012592	CHROMOSOME_II	714.38	0.68445	0.00314483	0.108171	0	0	0	0
ZK795.1	WBGene00014081	CHROMOSOME_IV	210.083	0.584716	0.00314673	0.108171	0	0	0	0
W09G12.10	WBGene00044463	CHROMOSOME_IV	50.6788	-1.00804	0.00317196	0.108829	0	0	0	0
F23B12.4	WBGene00009081	CHROMOSOME_V	509.532	-0.565663	0.00320957	0.109908	0	0	0	0
W07B8.5	WBGene00000785	CHROMOSOME_V	9769.78	0.554278	0.00323422	0.11054	0	0	0	0
C17E4.4	WBGene00007644	CHROMOSOME_I	9.47688	1.06953	0.00324231	0.110567	0	0	0	0
T10B9.1	WBGene00011671	CHROMOSOME_II	5.64613	1.06445	0.00324741	0.110567	0	0	0	0
F13B6.1	WBGene00017416	CHROMOSOME_IV	107.431	-0.766042	0.00327648	0.111344	0	0	0	0
W10G11.17	WBGene00021147	CHROMOSOME_II	102.655	-0.595521	0.0032868	0.111483	0	0	0	0
M01H9.1	WBGene00019717	CHROMOSOME_IV	117.652	-0.747949	0.00330758	0.111975	0	0	0	0
M01G12.7	WBGene00010821	CHROMOSOME_I	3.264	1.00623	0.0033183	0.112124	0	0	0	0
F15D3.6	WBGene00008856	CHROMOSOME_I	617.855	0.359347	0.00334454	0.112798	0	0	0	0
R03C1.1	WBGene00010987	CHROMOSOME_II	61.2697	-0.751525	0.00335449	0.11292	0	0	0	0
C13D9.1	WBGene00005657	CHROMOSOME_V	126.901	0.939216	0.00345006	0.115333	0	0	0	0
D2096.6	WBGene00017073	CHROMOSOME_IV	89.6309	-0.749308	0.00344429	0.115333	0	0	0	0
Y43F4B.10	WBGene00012807	CHROMOSOME_III	104.359	0.72173	0.00345205	0.115333	0	0	0	0
ZK265.8	WBGene00013960	CHROMOSOME_I	49.7631	-1.03707	0.0034513	0.115333	0	0	0	0
T16H12.1	WBGene00011811	CHROMOSOME_III	10.3386	1.06299	0.00348777	0.116169	0	0	0	0
ZK809.8	WBGene00014088	CHROMOSOME_IV	2785.67	-0.553031	0.00349008	0.116169	0	0	0	0
Y37D8A.17	WBGene00012555	CHROMOSOME_III	298.297	0.711118	0.00352345	0.117061	0	0	0	0
ZK1055.4	WBGene00022845	CHROMOSOME_V	26.0739	-1.05788	0.00356019	0.118062	0	0	0	0
F28G4.2	WBGene00009227	CHROMOSOME_V	11.5256	-1.05537	0.00363849	0.120253	0	0	0	0
F36D3.9	WBGene00000782	CHROMOSOME_V	58.8498	-0.972399	0.00363973	0.120253	0	0	0	0
T05G5.6	WBGene00001155	CHROMOSOME_III	4869.66	-0.352687	0.0036741	0.121164	0	0	0	0
F15H10.1	WBGene00000601	CHROMOSOME_V	241.799	-0.801014	0.00370051	0.121809	0	0	0	0
Y46C8AL.2	WBGene00021580	CHROMOSOME_IV	17.564	-1.0117	0.00370732	0.121809	0	0	0	0
F35A5.1	WBGene00018024	CHROMOSOME_X	4644.54	0.45161	0.0037171	0.121906	0	0	0	0
C01G6.9	WBGene00007229	CHROMOSOME_II	7.99565	-1.05721	0.0037342	0.122242	0	0	0	0
R09B5.9	WBGene00000558	CHROMOSOME_V	946.415	0.644581	0.0037416	0.12226	0	0	0	0
C12D12.2	WBGene00001620	CHROMOSOME_X	3708.63	0.461885	0.00375587	0.122502	0	0	0	0
C13A2.3	WBGene00015720	CHROMOSOME_V	8.18267	-1.05467	0.00380314	0.123693	0	0	0	0
F22B7.9	WBGene00017698	CHROMOSOME_III	1222.23	-0.697527	0.00380625	0.123693	0	0	0	0
F07E5.7	WBGene00017212	CHROMOSOME_II	5.80542	-1.03813	0.00381988	0.12391	0	0	0	0
F36G9.12	WBGene00009488	CHROMOSOME_V	98.2844	0.958668	0.00385797	0.124692	0	0	0	0
T23E7.2	WBGene00020732	CHROMOSOME_X	11232.1	0.627753	0.00385121	0.124692	0	0	0	0
T23B12.7	WBGene00001040	CHROMOSOME_V	140.335	0.59703	0.00388995	0.125498	0	0	0	0
C23H3.4	WBGene00016020	CHROMOSOME_II	1603	0.479166	0.00391601	0.125591	0	0	0	0
C55A6.6	WBGene00008335	CHROMOSOME_V	63.0155	0.682115	0.00392099	0.125591	0	0	0	0
R01E6.3	WBGene00000282	CHROMOSOME_X	2595.12	0.458104	0.00391476	0.125591	0	0	0	0
T23G11.3	WBGene00001595	CHROMOSOME_I	285.421	0.745161	0.00391418	0.125591	0	0	0	0
C25E10.8	WBGene00016097	CHROMOSOME_V	264.865	0.799866	0.00399021	0.127351	0	0	0	0
F55G1.8	WBGene00004044	CHROMOSOME_IV	126.145	0.662073	0.00398665	0.127351	0	0	0	0
C02C2.1	WBGene00015332	CHROMOSOME_III	1342.19	0.614653	0.00404835	0.128765	0	0	0	0
R03D7.6	WBGene00001753	CHROMOSOME_II	726.303	0.562734	0.00404894	0.128765	0	0	0	0
B0212.1	WBGene00015035	CHROMOSOME_IV	44.2869	-0.925843	0.00409232	0.128767	0	0	0	0
D1053.1	WBGene00001790	CHROMOSOME_X	500.207	0.46766	0.00405869	0.128767	0	0	0	0
F52F10.4	WBGene00018708	CHROMOSOME_V	49.2969	0.848909	0.00407503	0.128767	0	0	0	0
T07C12.9	WBGene00011573	CHROMOSOME_V	917.118	-0.596557	0.0040833	0.128767	0	0	0	0
W03F9.4	WBGene00021002	CHROMOSOME_V	544.389	0.66125	0.00407358	0.128767	0	0	0	0
Y45F10D.14	WBGene00012892	CHROMOSOME_IV	18.3014	-1.04296	0.00408533	0.128767	0	0	0	0
R12B2.1	WBGene00004858	CHROMOSOME_III	602.302	0.365525	0.00412529	0.129576	0	0	0	0
C14H10.2	WBGene00007592	CHROMOSOME_X	838.5	-0.501125	0.00413725	0.129724	0	0	0	0
M03A1.8	WBGene00077490	CHROMOSOME_II	49.6329	0.774831	0.00415046	0.129909	0	0	0	0
F11F1.6	WBGene00008718	CHROMOSOME_III	112.394	0.644032	0.00421688	0.131757	0	0	0	0
C06E7.88	WBGene00189995	CHROMOSOME_IV	30.0995	-1.0374	0.00423442	0.131843	0	0	0	0
C31A11.5	WBGene00007833	CHROMOSOME_V	239.171	0.911761	0.0042288	0.131843	0	0	0	0
B0507.6	WBGene00015223	CHROMOSOME_V	21.5521	0.961157	0.00427641	0.132919	0	0	0	0
Y67D8C.8	WBGene00022072	CHROMOSOME_IV	258.395	-0.492995	0.004291	0.13314	0	0	0	0
ZK662.3	WBGene00003638	CHROMOSOME_X	830.062	-0.492798	0.00431297	0.13359	0	0	0	0
F32B6.1	WBGene00003603	CHROMOSOME_IV	246.873	-0.493558	0.00435023	0.13451	0	0	0	0
C40H1.1	WBGene00000770	CHROMOSOME_III	33.4874	0.934146	0.00437014	0.134892	0	0	0	0
F27B10.1	WBGene00017850	CHROMOSOME_V	160.049	-0.578182	0.00445445	0.137257	0	0	0	0
ZK520.5	WBGene00000878	CHROMOSOME_III	14.9862	0.988323	0.00448081	0.137831	0	0	0	0
F59F3.6	WBGene00010335	CHROMOSOME_X	44.2241	-0.725685	0.00451344	0.138358	0	0	0	0
K08D12.4	WBGene00019538	CHROMOSOME_IV	23.797	-1.03424	0.00450651	0.138358	0	0	0	0
W04E12.7	WBGene00012252	CHROMOSOME_V	128.546	0.574759	0.00452983	0.138622	0	0	0	0
K07C5.4	WBGene00010627	CHROMOSOME_V	3538.9	-0.389913	0.00456403	0.13943	0	0	0	0
T22G5.5	WBGene00011932	CHROMOSOME_V	807.645	0.598723	0.00458075	0.139701	0	0	0	0
E04D5.3	WBGene00008482	CHROMOSOME_II	21.5186	-0.940091	0.00463442	0.141097	0	0	0	0
Y111B2A.1	WBGene00013727	CHROMOSOME_III	37.2616	0.758127	0.00467814	0.142185	0	0	0	0
ZK742.3	WBGene00022813	CHROMOSOME_V	62.2718	0.872817	0.00469464	0.142444	0	0	0	0
C01G5.2	WBGene00004179	CHROMOSOME_IV	265.735	0.465914	0.00473358	0.143215	0	0	0	0
F26H9.1	WBGene00009173	CHROMOSOME_I	24.7457	0.893254	0.00474226	0.143215	0	0	0	0
T04C12.6	WBGene00000063	CHROMOSOME_V	15708.8	0.717624	0.00474413	0.143215	0	0	0	0
C35A5.2	WBGene00007946	CHROMOSOME_V	49.325	0.894019	0.00479203	0.144058	0	0	0	0
F47D12.1	WBGene00001518	CHROMOSOME_III	273.61	-0.515987	0.00479629	0.144058	0	0	0	0
Y43F8B.1	WBGene00012812	CHROMOSOME_V	3297.86	0.689037	0.00478308	0.144058	0	0	0	0
F10D2.11	WBGene00017336	CHROMOSOME_V	305.384	0.703039	0.00482147	0.144571	0	0	0	0
F31F4.15	WBGene00017962	CHROMOSOME_V	285.968	-0.686763	0.0049058	0.146853	0	0	0	0
C03H5.1	WBGene00015403	CHROMOSOME_II	189.742	0.568646	0.00494118	0.147664	0	0	0	0
C06G1.1	WBGene00015545	CHROMOSOME_X	426.441	-0.858282	0.00499884	0.14815	0	0	0	0
F45G2.3	WBGene00009731	CHROMOSOME_III	100.223	0.695435	0.0049668	0.14815	0	0	0	0
F54B3.4	WBGene00175034	CHROMOSOME_II	9.48833	-1.01625	0.00501555	0.14815	0	0	0	0
F58A6.4	WBGene00003547	CHROMOSOME_II	34.7543	-0.938772	0.00500558	0.14815	0	0	0	0
F58G6.9	WBGene00044107	CHROMOSOME_IV	35.791	0.874126	0.00500107	0.14815	0	0	0	0
K10F12.4	WBGene00019636	CHROMOSOME_III	224.626	-0.458419	0.00499404	0.14815	0	0	0	0
M02G9.3	WBGene00010832	CHROMOSOME_II	42.7962	0.95275	0.00501123	0.14815	0	0	0	0
C39E9.4	WBGene00008028	CHROMOSOME_IV	107.335	0.666227	0.00502739	0.148254	0	0	0	0
M02H5.8	WBGene00019744	CHROMOSOME_V	372.965	0.594983	0.00505337	0.148774	0	0	0	0
K01A6.8	WBGene00194869	CHROMOSOME_IV	86.8505	0.661544	0.0050667	0.148921	0	0	0	0
C02A12.1	WBGene00001781	CHROMOSOME_V	20.2407	0.889171	0.0050778	0.149002	0	0	0	0
Y54G2A.6	WBGene00021872	CHROMOSOME_IV	475.781	-0.572212	0.00509141	0.149156	0	0	0	0
T07C12.15	WBGene00077775	CHROMOSOME_V	35.4516	-0.868149	0.00511094	0.149483	0	0	0	0
C06E4.8	WBGene00015537	CHROMOSOME_IV	12.8674	0.979831	0.00512573	0.149493	0	0	0	0
D1044.2	WBGene00017028	CHROMOSOME_III	636.207	0.647324	0.00512805	0.149493	0	0	0	0
C17C3.5	WBGene00015890	CHROMOSOME_II	3.4857	0.937177	0.0052057	0.151262	0	0	0	0
ZK652.8	WBGene00022786	CHROMOSOME_III	163.147	-0.732711	0.00520257	0.151262	0	0	0	0
F21H7.12	WBGene00009033	CHROMOSOME_V	51.7378	0.871271	0.00522028	0.151439	0	0	0	0
C30G12.4	WBGene00016276	CHROMOSOME_II	20.5	-0.989269	0.00524036	0.151775	0	0	0	0
F32D1.11	WBGene00044530	CHROMOSOME_V	163.908	-0.967845	0.00525983	0.152032	0	0	0	0
F55G1.7	WBGene00018903	CHROMOSOME_IV	41.6074	0.973333	0.0052748	0.152032	0	0	0	0
F55G11.8	WBGene00010128	CHROMOSOME_IV	101.962	-0.653568	0.00527027	0.152032	0	0	0	0
ZK177.3	WBGene00022671	CHROMOSOME_II	3.96521	0.963804	0.00531979	0.153081	0	0	0	0
F46F11.2	WBGene00000473	CHROMOSOME_I	521.778	0.601202	0.00534959	0.153691	0	0	0	0
Y39E4B.6	WBGene00012717	CHROMOSOME_III	543.13	0.624289	0.00538038	0.154079	0	0	0	0
Y54F10BM.9	WBGene00021863	CHROMOSOME_III	218.424	-0.495341	0.00537776	0.154079	0	0	0	0
C43F9.11	WBGene00045024	CHROMOSOME_IV	17.094	-1.0138	0.00546604	0.156281	0	0	0	0
C50F4.9	WBGene00008234	CHROMOSOME_V	48.6579	0.799592	0.00563416	0.160098	0	0	0	0
E02H4.7	WBGene00077757	CHROMOSOME_X	64.8054	0.71325	0.00562125	0.160098	0	0	0	0
F52D2.7	WBGene00018689	CHROMOSOME_X	48.2614	-0.785341	0.00562036	0.160098	0	0	0	0
R10D12.9	WBGene00011190	CHROMOSOME_V	80.6682	0.688263	0.0056437	0.160098	0	0	0	0
Y46G5A.22	WBGene00012912	CHROMOSOME_II	5.54087	-0.949535	0.0056444	0.160098	0	0	0	0
Y53F4B.12	WBGene00013159	CHROMOSOME_II	144.812	-0.547926	0.00566578	0.16045	0	0	0	0
T05A7.1	WBGene00020219	CHROMOSOME_II	70.6101	0.879229	0.00569953	0.161149	0	0	0	0
F44F1.4	WBGene00009696	CHROMOSOME_I	107.206	-0.704429	0.00571989	0.161469	0	0	0	0
H38K22.5	WBGene00001631	CHROMOSOME_III	1654.96	-0.303103	0.00574722	0.161729	0	0	0	0
K09A11.3	WBGene00010706	CHROMOSOME_X	51.8256	0.788695	0.0057452	0.161729	0	0	0	0
C46H11.9	WBGene00016733	CHROMOSOME_I	231.814	-0.878125	0.00576784	0.162054	0	0	0	0
Y57G11C.32	WBGene00013322	CHROMOSOME_IV	24.7595	-0.814867	0.00578262	0.162213	0	0	0	0
F39H12.1	WBGene00018212	CHROMOSOME_X	104.283	-0.540209	0.00584368	0.163669	0	0	0	0
F39B2.8	WBGene00009558	CHROMOSOME_I	252.346	-0.517207	0.00585758	0.163801	0	0	0	0
F56A8.9	WBGene00185001	CHROMOSOME_III	81.931	0.586325	0.00587456	0.164019	0	0	0	0
T08H4.2	WBGene00020367	CHROMOSOME_II	27.5278	-0.819789	0.00589277	0.16427	0	0	0	0
JC8.14	WBGene00044737	CHROMOSOME_IV	970.252	0.632715	0.00591882	0.164482	0	0	0	0
Y17G7B.17	WBGene00012468	CHROMOSOME_II	857.525	0.318133	0.00591854	0.164482	0	0	0	0
F01G10.1	WBGene00008506	CHROMOSOME_IV	9136.87	0.332386	0.00594662	0.164998	0	0	0	0
F59A2.3	WBGene00010303	CHROMOSOME_III	2034.7	-0.427991	0.00596657	0.165294	0	0	0	0
F09F7.1	WBGene00017299	CHROMOSOME_III	74.632	-0.63913	0.00600337	0.166015	0	0	0	0
F23C8.6	WBGene00017735	CHROMOSOME_I	1678.51	0.378911	0.00601768	0.166015	0	0	0	0
Y5F2A.2	WBGene00012383	CHROMOSOME_IV	850.079	0.709562	0.00602048	0.166015	0	0	0	0
F25H8.3	WBGene00001650	CHROMOSOME_IV	804.508	-0.50538	0.00605986	0.166842	0	0	0	0
F41B4.1	WBGene00018257	CHROMOSOME_X	415.293	0.581317	0.0060779	0.167081	0	0	0	0
F31D4.8	WBGene00009293	CHROMOSOME_V	55.0046	-0.672263	0.00609748	0.167171	0	0	0	0
T02H6.1	WBGene00020171	CHROMOSOME_II	465.622	-0.360776	0.00609989	0.167171	0	0	0	0
T12B3.2	WBGene00020445	CHROMOSOME_IV	104.458	0.742348	0.00613578	0.167896	0	0	0	0
Y46C8AL.9	WBGene00021586	CHROMOSOME_IV	20.5659	-0.97358	0.00616549	0.168451	0	0	0	0
Y65B4BR.3	WBGene00004235	CHROMOSOME_I	1185.42	0.395362	0.00622498	0.169816	0	0	0	0
D2085.1	WBGene00004259	CHROMOSOME_II	3966.39	-0.616749	0.00624324	0.169961	0	0	0	0
F08G2.5	WBGene00008577	CHROMOSOME_II	180.063	-0.819342	0.00625887	0.169961	0	0	0	0
F10A3.4	WBGene00008634	CHROMOSOME_V	153.526	0.64723	0.00625805	0.169961	0	0	0	0
F54C9.11	WBGene00010045	CHROMOSOME_II	196.489	-0.470405	0.00628114	0.170307	0	0	0	0
C44C1.6	WBGene00016645	CHROMOSOME_X	126.685	0.767781	0.00631933	0.170564	0	0	0	0
F27D9.7	WBGene00017865	CHROMOSOME_X	153.337	0.726652	0.00631677	0.170564	0	0	0	0
T22B2.4	WBGene00006321	CHROMOSOME_X	590.783	-0.332499	0.00631096	0.170564	0	0	0	0
B0507.10	WBGene00015227	CHROMOSOME_V	67.5867	0.808465	0.00634875	0.170751	0	0	0	0
C10H11.4	WBGene00015693	CHROMOSOME_I	327.198	0.529053	0.00635495	0.170751	0	0	0	0
W01A11.3	WBGene00006815	CHROMOSOME_V	1989.17	-0.352933	0.00634144	0.170751	0	0	0	0
C53D6.3	WBGene00008280	CHROMOSOME_IV	9.7134	-0.986978	0.00639862	0.171666	0	0	0	0
E04D5.4	WBGene00008483	CHROMOSOME_II	38.2951	0.721297	0.00641669	0.171892	0	0	0	0
R04F11.4	WBGene00006668	CHROMOSOME_V	278.401	-0.541243	0.0064776	0.173264	0	0	0	0
D2005.4	WBGene00008399	CHROMOSOME_I	167.638	0.443654	0.00662309	0.176651	0	0	0	0
F46H6.1	WBGene00004356	CHROMOSOME_X	1161.51	0.407277	0.00663395	0.176651	0	0	0	0
H41C03.1	WBGene00019268	CHROMOSOME_II	353.636	-0.467871	0.00663049	0.176651	0	0	0	0
F58E2.3	WBGene00019047	CHROMOSOME_IV	75.827	0.723198	0.0066475	0.176748	0	0	0	0
F16H6.1	WBGene00008891	CHROMOSOME_V	175.53	-0.539037	0.00669835	0.177571	0	0	0	0
T24F1.7	WBGene00011999	CHROMOSOME_II	86.4457	-0.949814	0.0066981	0.177571	0	0	0	0
F17E9.10	WBGene00001906	CHROMOSOME_IV	84.9972	-0.832076	0.00677892	0.179351	0	0	0	0
F49C12.10	WBGene00009879	CHROMOSOME_IV	13.3809	0.987289	0.00678561	0.179351	0	0	0	0
F18E3.11	WBGene00017567	CHROMOSOME_V	184.87	0.655475	0.0067997	0.179394	0	0	0	0
Y42G9A.3	WBGene00021533	CHROMOSOME_III	203.879	-0.43393	0.00680734	0.179394	0	0	0	0
ZK1086.2	WBGene00014216	CHROMOSOME_X	10.4351	-0.960209	0.00693778	0.182562	0	0	0	0
C30G12.6	WBGene00016277	CHROMOSOME_II	113.146	0.713764	0.00700228	0.183686	0	0	0	0
F26G1.6	WBGene00017842	CHROMOSOME_II	138.923	-0.877275	0.00701137	0.183686	0	0	0	0
Y57A10A.31	WBGene00013270	CHROMOSOME_II	310.706	0.421573	0.00699242	0.183686	0	0	0	0
F59A3.3	WBGene00019076	CHROMOSOME_I	203.102	-0.538114	0.00705155	0.184197	0	0	0	0
W06E11.4	WBGene00021063	CHROMOSOME_III	330.074	0.411989	0.00704592	0.184197	0	0	0	0
F43G9.6	WBGene00001414	CHROMOSOME_I	14.7387	0.929364	0.00708106	0.184433	0	0	0	0
ZC504.1	WBGene00013916	CHROMOSOME_X	3.57229	-0.935341	0.00708123	0.184433	0	0	0	0
F45G2.7	WBGene00009733	CHROMOSOME_III	46.5371	0.815002	0.00709697	0.184573	0	0	0	0
K09F6.6	WBGene00019589	CHROMOSOME_II	72.9119	0.694006	0.0071297	0.185154	0	0	0	0
F28F8.7	WBGene00009224	CHROMOSOME_V	97.8123	-0.569795	0.00717036	0.185939	0	0	0	0
F13E6.6	WBGene00006468	CHROMOSOME_X	281.157	-0.519247	0.00726481	0.187907	0	0	0	0
F56G4.1	WBGene00010157	CHROMOSOME_I	32.1631	-0.955364	0.00726731	0.187907	0	0	0	0
C17G10.7	WBGene00015919	CHROMOSOME_II	70.9985	-0.737045	0.00729574	0.188369	0	0	0	0
Y66D12A.5	WBGene00013431	CHROMOSOME_III	142.571	0.504458	0.00736612	0.189912	0	0	0	0
K09F6.4	WBGene00019587	CHROMOSOME_II	24.6073	0.878112	0.00738632	0.190158	0	0	0	0
T26H5.4	WBGene00012069	CHROMOSOME_V	11.8124	0.95596	0.00742277	0.190821	0	0	0	0
C09F12.1	WBGene00000522	CHROMOSOME_X	215.558	0.542883	0.00745696	0.191424	0	0	0	0
Y75B7AL.2	WBGene00022285	CHROMOSOME_V	39.6057	-0.732067	0.00748424	0.191848	0	0	0	0
C05D2.8	WBGene00015469	CHROMOSOME_III	617.957	0.487541	0.00751475	0.192354	0	0	0	0
Y48E1B.16	WBGene00013013	CHROMOSOME_II	63.3469	0.812592	0.0075712	0.193521	0	0	0	0
Y113G7B.3	WBGene00013755	CHROMOSOME_V	82.1816	-0.609778	0.00759146	0.193761	0	0	0	0
F57B9.8	WBGene00018999	CHROMOSOME_III	7.34535	0.974287	0.0076069	0.193878	0	0	0	0
T15B7.2	WBGene00020517	CHROMOSOME_V	2153.24	0.372509	0.00761898	0.193909	0	0	0	0
F22B7.4	WBGene00017695	CHROMOSOME_III	30.3712	0.855414	0.00766352	0.194765	0	0	0	0
F32G8.6	WBGene00000298	CHROMOSOME_V	191.995	0.486141	0.00769502	0.19501	0	0	0	0
R10E12.1	WBGene00007010	CHROMOSOME_III	3284.58	0.489462	0.00768713	0.19501	0	0	0	0
F35D11.11	WBGene00018051	CHROMOSOME_II	1092.1	-0.428049	0.00771521	0.195244	0	0	0	0
ZK563.4	WBGene00000524	CHROMOSOME_X	92.4978	-0.51661	0.007846	0.198273	0	0	0	0
C07H6.7	WBGene00003024	CHROMOSOME_III	263.087	-0.460459	0.00797946	0.20136	0	0	0	0
F18G5.2	WBGene00003981	CHROMOSOME_X	5.18229	-0.955333	0.0080028	0.201379	0	0	0	0
R06A10.4	WBGene00019911	CHROMOSOME_I	133.954	0.483801	0.00799195	0.201379	0	0	0	0
C50F4.5	WBGene00001915	CHROMOSOME_V	2430.57	-0.362049	0.00802261	0.201593	0	0	0	0
F54D1.4	WBGene00003606	CHROMOSOME_IV	352.24	0.411972	0.00819428	0.205479	0	0	0	0
ZK757.2	WBGene00014074	CHROMOSOME_III	110.302	-0.509175	0.00820026	0.205479	0	0	0	0
F49C12.7	WBGene00009877	CHROMOSOME_IV	125.977	-0.678619	0.00828082	0.207206	0	0	0	0
W01D2.2	WBGene00003651	CHROMOSOME_II	132.008	0.536862	0.00829662	0.207311	0	0	0	0
C17H12.10	WBGene00015935	CHROMOSOME_IV	28.8785	0.751437	0.0083314	0.207598	0	0	0	0
F16B4.9	WBGene00017510	CHROMOSOME_V	45.4414	0.766065	0.00832263	0.207598	0	0	0	0
F32G8.3	WBGene00009339	CHROMOSOME_V	33.9711	0.869471	0.00838049	0.208531	0	0	0	0
C14A6.1	WBGene00007565	CHROMOSOME_V	1018.12	0.451686	0.008449	0.209254	0	0	0	0
F56D1.5	WBGene00000969	CHROMOSOME_II	651.425	0.386698	0.00845647	0.209254	0	0	0	0
T23B12.11	WBGene00044553	CHROMOSOME_V	335.331	0.636625	0.00843563	0.209254	0	0	0	0
ZK1307.1	WBGene00014244	CHROMOSOME_II	790.142	-0.348805	0.00844685	0.209254	0	0	0	0
Y19D10B.6	WBGene00021235	CHROMOSOME_V	15.2228	0.875482	0.00847286	0.209369	0	0	0	0
F38A6.2	WBGene00001248	CHROMOSOME_V	191.421	0.465368	0.00856349	0.211316	0	0	0	0
C15F1.1	WBGene00015794	CHROMOSOME_II	119.187	-0.606912	0.00857584	0.211328	0	0	0	0
T26H5.9	WBGene00044206	CHROMOSOME_V	554.905	0.715321	0.00862483	0.212242	0	0	0	0
W08D2.4	WBGene00001395	CHROMOSOME_IV	2253.38	-0.327211	0.00869657	0.213713	0	0	0	0
C05D10.4	WBGene00015480	CHROMOSOME_III	396.969	-0.554736	0.00870869	0.213716	0	0	0	0
C54F6.3	WBGene00016921	CHROMOSOME_V	6.22195	-0.916016	0.00882192	0.216198	0	0	0	0
C50F2.2	WBGene00016836	CHROMOSOME_I	436.904	0.374563	0.00891576	0.218198	0	0	0	0
F58G11.1	WBGene00010279	CHROMOSOME_V	1136.73	0.329966	0.00893138	0.21828	0	0	0	0
F47G3.1	WBGene00018576	CHROMOSOME_X	336.944	0.451959	0.00901871	0.220113	0	0	0	0
C39E6.4	WBGene00003377	CHROMOSOME_X	18.4961	-0.822906	0.00919201	0.224013	0	0	0	0
R05D3.3	WBGene00019878	CHROMOSOME_III	36.4981	0.756196	0.00920359	0.224013	0	0	0	0
B0331.2	WBGene00007141	CHROMOSOME_V	7.74651	-0.94862	0.00925902	0.225055	0	0	0	0
C01B12.5	WBGene00015288	CHROMOSOME_II	43.4364	0.635127	0.00930471	0.225307	0	0	0	0
F37B1.1	WBGene00001772	CHROMOSOME_II	581.471	-0.543324	0.00930727	0.225307	0	0	0	0
Y66D12A.9	WBGene00013435	CHROMOSOME_III	463.614	-0.456229	0.00928904	0.225307	0	0	0	0
C50C3.8	WBGene00016803	CHROMOSOME_III	628.802	0.408405	0.00933991	0.225597	0	0	0	0
R02F2.8	WBGene00019837	CHROMOSOME_III	199.123	0.580928	0.00935721	0.225597	0	0	0	0
Y41E3.22	WBGene00045146	CHROMOSOME_IV	13.3034	-0.893161	0.00935052	0.225597	0	0	0	0
Y45F10D.13	WBGene00012891	CHROMOSOME_IV	915.411	-0.420825	0.00939852	0.226287	0	0	0	0
T11F9.4	WBGene00000007	CHROMOSOME_V	49.6335	-0.738809	0.00943268	0.226804	0	0	0	0
C06A8.1	WBGene00015512	CHROMOSOME_II	6203.92	-0.613613	0.00950976	0.227736	0	0	0	0
F19C7.4	WBGene00017594	CHROMOSOME_IV	27.1831	0.830108	0.00948927	0.227736	0	0	0	0
Y58A7A.5	WBGene00021979	CHROMOSOME_V	162.391	0.606141	0.0095009	0.227736	0	0	0	0
F53B2.8	WBGene00009957	CHROMOSOME_IV	1336.22	0.552471	0.00953382	0.228007	0	0	0	0
F59C6.8	WBGene00010327	CHROMOSOME_I	59.3357	-0.763945	0.00962255	0.229556	0	0	0	0
ZK856.12	WBGene00014113	CHROMOSOME_V	185.899	0.481647	0.00962435	0.229556	0	0	0	0
F35F10.11	WBGene00018060	CHROMOSOME_V	306.569	-0.5715	0.0096655	0.22956	0	0	0	0
F44F4.4	WBGene00004222	CHROMOSOME_II	1652.1	0.538936	0.00966766	0.22956	0	0	0	0
F48C1.8	WBGene00018600	CHROMOSOME_I	23.1609	0.904777	0.00967597	0.22956	0	0	0	0
Y51A2D.5	WBGene00013074	CHROMOSOME_V	665.435	0.429784	0.00967559	0.22956	0	0	0	0
R05F9.5	WBGene00001757	CHROMOSOME_II	13.6222	0.922465	0.0097401	0.230468	0	0	0	0
ZC190.4	WBGene00022538	CHROMOSOME_V	1210.35	-0.457951	0.00973377	0.230468	0	0	0	0
E02C12.6	WBGene00017092	CHROMOSOME_V	9.58825	0.914327	0.00979768	0.230933	0	0	0	0
M03F8.2	WBGene00004206	CHROMOSOME_V	291.949	-0.632184	0.00978709	0.230933	0	0	0	0
W02B8.1	WBGene00012197	CHROMOSOME_II	296.373	-0.401404	0.00979859	0.230933	0	0	0	0
Y24D9A.8	WBGene00021286	CHROMOSOME_IV	2356.41	0.39094	0.00982845	0.231332	0	0	0	0
Y39A1A.14	WBGene00012652	CHROMOSOME_III	170.949	-0.549343	0.0098894	0.232229	0	0	0	0
Y45G5AM.2	WBGene00021555	CHROMOSOME_V	101.519	0.537871	0.00989261	0.232229	0	0	0	0
W01A11.4	WBGene00002273	CHROMOSOME_V	2007.09	0.700762	0.00993972	0.232534	0	0	0	0
Y69H2.2	WBGene00013480	CHROMOSOME_V	11.8225	0.92165	0.00995773	0.232534	0	0	0	0
Y6B3B.1	WBGene00012387	CHROMOSOME_I	25.3238	-0.8164	0.00995485	0.232534	0	0	0	0
ZK678.8	WBGene00044630	CHROMOSOME_X	103.112	-0.706212	0.00995628	0.232534	0	0	0	0
C14B1.2	WBGene00007573	CHROMOSOME_III	43.6608	0.659501	0.0100353	0.233832	0	0	0	0
R04B3.1	WBGene00019866	CHROMOSOME_X	13.4984	-0.935957	0.0100395	0.233832	0	0	0	0
F45E4.11	WBGene00018473	CHROMOSOME_IV	97.514	-0.55361	0.0101033	0.234704	0	0	0	0
R05D7.7	WBGene00077559	CHROMOSOME_I	26.0196	-0.754597	0.0101024	0.234704	0	0	0	0
F23H12.5	WBGene00009094	CHROMOSOME_V	1708.8	-0.79866	0.0102201	0.237109	0	0	0	0
Y47H10A.4	WBGene00012960	CHROMOSOME_I	51.2797	-0.840916	0.0102867	0.238345	0	0	0	0
Y45G5AM.8	WBGene00021560	CHROMOSOME_V	41.7146	0.681947	0.0103141	0.238669	0	0	0	0
ZC204.11	WBGene00022561	CHROMOSOME_II	3.10666	-0.888273	0.0103291	0.238705	0	0	0	0
F38A3.2	WBGene00004300	CHROMOSOME_II	6557.14	-0.699491	0.0103915	0.238963	0	0	0	0
F52F12.7	WBGene00009940	CHROMOSOME_I	328.013	0.349584	0.0103826	0.238963	0	0	0	0
M02D8.1	WBGene00019727	CHROMOSOME_X	2819.43	0.316978	0.0103659	0.238963	0	0	0	0
R17.3	WBGene00011269	CHROMOSOME_III	61.8708	-0.800036	0.0104033	0.238963	0	0	0	0
Y45G5AM.3	WBGene00021556	CHROMOSOME_V	239.196	0.476687	0.0104071	0.238963	0	0	0	0
C49F8.3	WBGene00008215	CHROMOSOME_X	470.737	-0.600199	0.0104415	0.239443	0	0	0	0
T28A8.4	WBGene00012110	CHROMOSOME_III	47.5836	0.660508	0.0105	0.240477	0	0	0	0
F37C4.5	WBGene00018145	CHROMOSOME_IV	8227.86	0.630611	0.010547	0.240887	0	0	0	0
F42H11.2	WBGene00002276	CHROMOSOME_I	430.987	0.656668	0.0105585	0.240887	0	0	0	0
F48G7.10	WBGene00018621	CHROMOSOME_V	41.532	-0.668682	0.0105528	0.240887	0	0	0	0
F10G8.8	WBGene00008666	CHROMOSOME_I	1049.99	-0.43518	0.010584	0.241162	0	0	0	0
F39D8.4	WBGene00003532	CHROMOSOME_X	15.4151	-0.898382	0.0106026	0.241276	0	0	0	0
F38A1.14	WBGene00009526	CHROMOSOME_IV	28.4951	0.899731	0.0106411	0.241844	0	0	0	0
T04H1.4	WBGene00004296	CHROMOSOME_V	492.704	0.469764	0.0106838	0.242198	0	0	0	0
Y22D7AL.10	WBGene00021248	CHROMOSOME_III	1929.8	-0.403609	0.010679	0.242198	0	0	0	0
C34C12.7	WBGene00007926	CHROMOSOME_III	106.145	0.667741	0.0107567	0.243541	0	0	0	0
K08E3.5	WBGene00010665	CHROMOSOME_III	4494.07	0.574147	0.0108001	0.244213	0	0	0	0
R09B5.4	WBGene00019977	CHROMOSOME_V	7.3576	0.925451	0.0108617	0.245295	0	0	0	0
Y71H2AM.1	WBGene00022166	CHROMOSOME_III	352.123	-0.374398	0.0109198	0.246297	0	0	0	0
F08B12.4	WBGene00008572	CHROMOSOME_X	3254.87	0.440945	0.0109518	0.246706	0	0	0	0
C16A11.6	WBGene00015819	CHROMOSOME_II	28.5057	0.727759	0.0110092	0.247075	0	0	0	0
C49G7.7	WBGene00016785	CHROMOSOME_V	21.2032	0.90945	0.0110097	0.247075	0	0	0	0
T25C8.2	WBGene00000067	CHROMOSOME_III	19285	0.465029	0.0109911	0.247075	0	0	0	0
ZK1248.16	WBGene00002268	CHROMOSOME_II	2921.54	0.436421	0.0110771	0.248274	0	0	0	0
C01G8.1	WBGene00015312	CHROMOSOME_I	35.1025	0.725017	0.0111439	0.249457	0	0	0	0
T04B2.2	WBGene00001487	CHROMOSOME_IV	19.192	0.914603	0.0111992	0.250382	0	0	0	0
K04A8.5	WBGene00019376	CHROMOSOME_V	35.2459	0.800973	0.0112444	0.250764	0	0	0	0
W10G11.1	WBGene00021134	CHROMOSOME_II	81.6187	0.694405	0.0112335	0.250764	0	0	0	0
D1037.2	WBGene00004890	CHROMOSOME_I	603.482	-0.475995	0.0113136	0.251365	0	0	0	0
Y119D3B.16	WBGene00022493	CHROMOSOME_III	414.906	-0.40364	0.0113019	0.251365	0	0	0	0
Y55D9A.2	WBGene00013224	CHROMOSOME_IV	152.598	-0.544726	0.0112857	0.251365	0	0	0	0
T22D1.3	WBGene00020682	CHROMOSOME_IV	982.785	-0.380246	0.0113997	0.252962	0	0	0	0
C37A5.8	WBGene00007992	CHROMOSOME_I	166.655	0.797898	0.0114571	0.25392	0	0	0	0
W01A11.7	WBGene00020912	CHROMOSOME_V	133.49	0.806874	0.0115071	0.254713	0	0	0	0
H12C20.3	WBGene00003658	CHROMOSOME_V	666.839	-0.478385	0.0115277	0.254852	0	0	0	0
C44H9.1	WBGene00008097	CHROMOSOME_V	1.92703	0.770998	0.0115765	0.255615	0	0	0	0
T07A9.8	WBGene00020296	CHROMOSOME_IV	344.01	-0.471128	0.0116653	0.257257	0	0	0	0
K10G6.2	WBGene00019640	CHROMOSOME_II	28.6559	-0.917103	0.011694	0.257571	0	0	0	0
F35F10.5	WBGene00018055	CHROMOSOME_V	55.8347	0.671207	0.0117416	0.258302	0	0	0	0
Y47G6A.5	WBGene00021635	CHROMOSOME_I	644.223	0.390866	0.011786	0.258639	0	0	0	0
Y65B4BL.6	WBGene00022038	CHROMOSOME_I	55.2266	-0.872573	0.0117848	0.258639	0	0	0	0
F55D12.4	WBGene00006790	CHROMOSOME_I	33.4296	-0.722651	0.0118739	0.259795	0	0	0	0
W02D3.11	WBGene00020936	CHROMOSOME_I	583.934	-0.371674	0.0118823	0.259795	0	0	0	0
ZK970.5	WBGene00001531	CHROMOSOME_II	8.15524	-0.912558	0.0118559	0.259795	0	0	0	0
ZC168.2	WBGene00013856	CHROMOSOME_IV	29.6996	0.827817	0.0119795	0.261599	0	0	0	0
C10A4.8	WBGene00003380	CHROMOSOME_X	54.6877	-0.791597	0.0120017	0.261764	0	0	0	0
F46C5.2	WBGene00009779	CHROMOSOME_II	65.0192	-0.626505	0.0120271	0.261997	0	0	0	0
K10B3.1	WBGene00019609	CHROMOSOME_X	373.437	-0.574553	0.0120592	0.262376	0	0	0	0
Y105E8B.9	WBGene00013693	CHROMOSOME_I	137.536	-0.597527	0.0121064	0.263083	0	0	0	0
F26A10.2	WBGene00017814	CHROMOSOME_X	340.711	-0.819689	0.0121528	0.263637	0	0	0	0
Y38E10A.7	WBGene00012585	CHROMOSOME_II	633.317	0.630359	0.0121615	0.263637	0	0	0	0
F25F2.1	WBGene00009115	CHROMOSOME_III	9.14368	0.909403	0.0121852	0.26383	0	0	0	0
F08F3.7	WBGene00000373	CHROMOSOME_V	544.919	0.369284	0.0122295	0.264469	0	0	0	0
C03B1.14	WBGene00015382	CHROMOSOME_X	29.6558	0.78203	0.0122538	0.264673	0	0	0	0
Y53F4B.1	WBGene00013149	CHROMOSOME_II	11.5099	0.879464	0.0123531	0.266173	0	0	0	0
ZK662.6	WBGene00045494	CHROMOSOME_X	12.274	0.891708	0.0123393	0.266173	0	0	0	0
C29F5.1	WBGene00016210	CHROMOSOME_II	739.96	0.455174	0.0124061	0.266672	0	0	0	0
T21D11.1	WBGene00020646	CHROMOSOME_III	11.7075	-0.896645	0.0123932	0.266672	0	0	0	0
ZK218.5	WBGene00013939	CHROMOSOME_V	8.49932	0.910254	0.0124598	0.267504	0	0	0	0
C33G3.4	WBGene00007904	CHROMOSOME_X	157.432	-0.540895	0.0125169	0.268092	0	0	0	0
K10B2.3	WBGene00019606	CHROMOSOME_II	29.9926	0.728629	0.012526	0.268092	0	0	0	0
R07B7.15	WBGene00011099	CHROMOSOME_V	40.9484	0.722875	0.0125323	0.268092	0	0	0	0
B0238.9	WBGene00015073	CHROMOSOME_V	88.8367	0.623524	0.0125956	0.268521	0	0	0	0
F25G6.7	WBGene00017798	CHROMOSOME_V	78.2323	-0.75786	0.0126276	0.268521	0	0	0	0
K01A2.7	WBGene00000645	CHROMOSOME_II	38.2685	-0.739941	0.0126176	0.268521	0	0	0	0
T28A8.6	WBGene00012112	CHROMOSOME_III	58.3774	0.622405	0.0126274	0.268521	0	0	0	0
ZC168.4	WBGene00000865	CHROMOSOME_IV	306.06	0.412039	0.0126155	0.268521	0	0	0	0
R09B5.13	WBGene00044900	CHROMOSOME_V	30.0734	0.843596	0.0126657	0.26869	0	0	0	0
Y51F10.7	WBGene00021768	CHROMOSOME_I	1387.97	0.587482	0.012661	0.26869	0	0	0	0
C18D4.6	WBGene00007675	CHROMOSOME_V	84.315	-0.613855	0.0127999	0.271215	0	0	0	0
T10B5.2	WBGene00020388	CHROMOSOME_V	7.44065	-0.908016	0.012846	0.271869	0	0	0	0
F09G2.2	WBGene00017311	CHROMOSOME_V	1313.98	0.317021	0.0128923	0.272526	0	0	0	0
ZK616.5	WBGene00022775	CHROMOSOME_IV	46.4132	0.757387	0.012908	0.272535	0	0	0	0
Y55B1BR.5	WBGene00044400	CHROMOSOME_III	119.547	-0.693333	0.0129711	0.273544	0	0	0	0
C18B2.3	WBGene00015954	CHROMOSOME_X	1024.64	0.294734	0.0130165	0.274176	0	0	0	0
F53B1.6	WBGene00018738	CHROMOSOME_X	128.485	-0.576166	0.0130788	0.275164	0	0	0	0
C02D5.1	WBGene00015335	CHROMOSOME_III	61.765	-0.846635	0.0131238	0.275785	0	0	0	0
C06E7.4	WBGene00015541	CHROMOSOME_IV	392.198	-0.753415	0.013242	0.277942	0	0	0	0
F21F8.4	WBGene00017678	CHROMOSOME_V	71.121	-0.635178	0.0133107	0.278015	0	0	0	0
H05L14.2	WBGene00010367	CHROMOSOME_I	156.333	0.455199	0.0132969	0.278015	0	0	0	0
K07D8.1	WBGene00003497	CHROMOSOME_III	3355.29	0.55646	0.0132651	0.278015	0	0	0	0
Y53G8AR.8	WBGene00021815	CHROMOSOME_III	219.875	-0.397624	0.0133123	0.278015	0	0	0	0
ZK666.6	WBGene00014046	CHROMOSOME_II	47.6454	0.734341	0.0133234	0.278015	0	0	0	0
C06E8.3	WBGene00004182	CHROMOSOME_III	670.623	-0.392044	0.0133875	0.279027	0	0	0	0
R119.7	WBGene00020091	CHROMOSOME_I	174.757	0.680847	0.0134408	0.279483	0	0	0	0
W03A3.2	WBGene00020964	CHROMOSOME_III	170.634	0.55867	0.0134306	0.279483	0	0	0	0
T21H8.1	WBGene00011904	CHROMOSOME_X	1060.47	-0.355858	0.0135218	0.280515	0	0	0	0
Y71A12C.2	WBGene00013513	CHROMOSOME_I	29.9853	-0.728043	0.0135107	0.280515	0	0	0	0
Y18D10A.20	WBGene00003989	CHROMOSOME_I	2042.24	0.54287	0.0135818	0.281431	0	0	0	0
C01B10.3	WBGene00015278	CHROMOSOME_IV	168.085	0.593557	0.0136692	0.28226	0	0	0	0
C28G1.2	WBGene00016187	CHROMOSOME_X	10.4017	0.875875	0.0136415	0.28226	0	0	0	0
F52D2.6	WBGene00018688	CHROMOSOME_X	165.17	-0.588295	0.0136669	0.28226	0	0	0	0
T23G7.2	WBGene00011965	CHROMOSOME_II	156.762	-0.608034	0.0137144	0.282809	0	0	0	0
ZK682.5	WBGene00022789	CHROMOSOME_V	231.774	-0.682319	0.0137275	0.282809	0	0	0	0
F18E3.7	WBGene00017565	CHROMOSOME_V	701.233	0.565872	0.0137717	0.283391	0	0	0	0
F43G6.4	WBGene00009657	CHROMOSOME_II	111.985	0.4721	0.0138036	0.283394	0	0	0	0
F46G11.6	WBGene00045269	CHROMOSOME_X	32.1097	-0.869718	0.0138028	0.283394	0	0	0	0
F31E9.6	WBGene00009299	CHROMOSOME_V	23.2776	-0.782187	0.0138373	0.283759	0	0	0	0
B0491.7	WBGene00007194	CHROMOSOME_II	175.309	-0.48143	0.0139386	0.28453	0	0	0	0
C50B6.3	WBGene00008219	CHROMOSOME_V	168.459	0.426023	0.0139275	0.28453	0	0	0	0
F28C6.5	WBGene00009205	CHROMOSOME_II	146.046	-0.832513	0.0139355	0.28453	0	0	0	0
Y53C10A.4	WBGene00013135	CHROMOSOME_I	301.409	-0.547758	0.0138953	0.28453	0	0	0	0
C35A5.7	WBGene00007951	CHROMOSOME_V	81.9749	-0.661415	0.0139594	0.284628	0	0	0	0
Y105E8A.4	WBGene00001156	CHROMOSOME_I	550.721	0.740244	0.0139814	0.284751	0	0	0	0
H32C10.2	WBGene00003019	CHROMOSOME_IV	564.484	0.390413	0.0140461	0.285742	0	0	0	0
F52C6.12	WBGene00018669	CHROMOSOME_II	12.0026	0.892265	0.0140699	0.2859	0	0	0	0
B0310.2	WBGene00015138	CHROMOSOME_X	133.772	-0.593031	0.0140979	0.286144	0	0	0	0
H14N18.1	WBGene00006760	CHROMOSOME_V	1761.42	0.503008	0.0141228	0.286323	0	0	0	0
ZK1067.4	WBGene00014210	CHROMOSOME_II	62.9636	-0.618019	0.0141654	0.286861	0	0	0	0
F47D12.5	WBGene00018561	CHROMOSOME_III	8.02976	0.89065	0.0142705	0.288336	0	0	0	0
VM106R.1	WBGene00014848	CHROMOSOME_II	475.654	-0.420492	0.0142621	0.288336	0	0	0	0
F59F3.4	WBGene00010334	CHROMOSOME_X	91.6446	0.611527	0.0143054	0.288625	0	0	0	0
T28C6.3	WBGene00012119	CHROMOSOME_IV	8.0954	-0.891918	0.0143172	0.288625	0	0	0	0
C56A3.1	WBGene00001726	CHROMOSOME_V	16.462	-0.893144	0.0143568	0.288904	0	0	0	0
F35D11.5	WBGene00018046	CHROMOSOME_II	155.215	-0.432339	0.0143634	0.288904	0	0	0	0
F08B1.2	WBGene00001538	CHROMOSOME_II	346.414	-0.491567	0.0144771	0.290863	0	0	0	0
B0334.3	WBGene00007143	CHROMOSOME_II	4163.4	0.456564	0.0145035	0.291066	0	0	0	0
ZC196.2	WBGene00022546	CHROMOSOME_V	44.1594	0.748861	0.0145909	0.292489	0	0	0	0
F44A6.5	WBGene00009677	CHROMOSOME_X	519.546	-0.484182	0.0147055	0.294456	0	0	0	0
T23G4.3	WBGene00011959	CHROMOSOME_IV	91.8888	0.489047	0.0147232	0.29448	0	0	0	0
ZK1248.5	WBGene00022876	CHROMOSOME_II	1.81232	0.73613	0.0147431	0.294548	0	0	0	0
F31C3.6	WBGene00009288	CHROMOSOME_I	224.368	-0.4605	0.0147946	0.295029	0	0	0	0
Y43F8B.18	WBGene00050911	CHROMOSOME_V	15.493	-0.845575	0.0148003	0.295029	0	0	0	0
T22E5.5	WBGene00003495	CHROMOSOME_X	15729.7	0.469999	0.0148376	0.295113	0	0	0	0
ZC477.9	WBGene00000942	CHROMOSOME_IV	7812.12	0.358564	0.0148322	0.295113	0	0	0	0
T21B6.5	WBGene00011882	CHROMOSOME_X	6.54909	-0.841172	0.0148819	0.295592	0	0	0	0
W02A2.7	WBGene00003230	CHROMOSOME_IV	144.191	0.602775	0.0148947	0.295592	0	0	0	0
C55B7.1	WBGene00001599	CHROMOSOME_I	180.332	0.672484	0.0149619	0.296596	0	0	0	0
M01E11.5	WBGene00000474	CHROMOSOME_I	290.927	0.627191	0.0149941	0.296904	0	0	0	0
Y92H12BL.1	WBGene00022363	CHROMOSOME_I	395.549	-0.376841	0.0150168	0.297024	0	0	0	0
F53F4.11	WBGene00009993	CHROMOSOME_V	2075.59	-0.389571	0.0150722	0.297788	0	0	0	0
C02B10.1	WBGene00015326	CHROMOSOME_IV	1558.68	0.41595	0.0151874	0.299733	0	0	0	0
Y66D12A.24	WBGene00013448	CHROMOSOME_III	137.782	0.512236	0.0153082	0.301782	0	0	0	0
R02C2.7	WBGene00019818	CHROMOSOME_V	85.3706	0.684735	0.015364	0.302253	0	0	0	0
Y48G8AR.1	WBGene00001707	CHROMOSOME_I	688.557	-0.781196	0.0153659	0.302253	0	0	0	0
D1081.6	WBGene00008384	CHROMOSOME_I	18.092	0.7945	0.0154021	0.30263	0	0	0	0
C27H5.4	WBGene00016174	CHROMOSOME_II	70.1349	0.726564	0.0154287	0.302819	0	0	0	0
ZK899.4	WBGene00006534	CHROMOSOME_X	538.148	-0.390858	0.0154742	0.30338	0	0	0	0
C32F10.5	WBGene00001973	CHROMOSOME_I	341.516	0.426901	0.0155341	0.30399	0	0	0	0
Y47D3A.17	WBGene00012930	CHROMOSOME_III	723.767	0.297768	0.0155394	0.30399	0	0	0	0
T02H6.9	WBGene00020179	CHROMOSOME_II	13.4064	-0.815817	0.0155571	0.304002	0	0	0	0
D2063.1	WBGene00017060	CHROMOSOME_V	155.787	-0.632612	0.0155816	0.304148	0	0	0	0
F22B5.3	WBGene00009041	CHROMOSOME_II	10.7238	-0.854242	0.0156217	0.304598	0	0	0	0
W02D9.6	WBGene00012212	CHROMOSOME_I	12.3764	0.879029	0.0156807	0.305414	0	0	0	0
W08G11.1	WBGene00012346	CHROMOSOME_V	20.026	-0.856665	0.0158236	0.307861	0	0	0	0
R06C7.1	WBGene00011061	CHROMOSOME_I	674.282	0.350657	0.0158464	0.307969	0	0	0	0
W06G6.11	WBGene00012313	CHROMOSOME_V	1.8051	-0.736284	0.0158786	0.308259	0	0	0	0
ZK742.6	WBGene00045277	CHROMOSOME_V	39.0668	-0.731118	0.0159056	0.308448	0	0	0	0
C25F9.2	WBGene00007723	CHROMOSOME_V	9.16425	0.877128	0.0159512	0.308661	0	0	0	0
W03G1.3	WBGene00043537	CHROMOSOME_IV	12.0491	-0.878468	0.0159402	0.308661	0	0	0	0
C09F9.3	WBGene00007480	CHROMOSOME_II	115.645	-0.508524	0.0159986	0.308679	0	0	0	0
F08H9.3	WBGene00008591	CHROMOSOME_V	20.9339	0.813007	0.016056	0.308679	0	0	0	0
F31F6.7	WBGene00009303	CHROMOSOME_X	6.01776	0.878997	0.0160415	0.308679	0	0	0	0
R11D1.12	WBGene00045336	CHROMOSOME_V	31.4387	-0.727332	0.0159838	0.308679	0	0	0	0
Y65A5A.2	WBGene00013419	CHROMOSOME_IV	51.4285	0.639893	0.0160433	0.308679	0	0	0	0
Y66D12A.17	WBGene00013443	CHROMOSOME_III	157.839	0.441429	0.0160529	0.308679	0	0	0	0
F14H8.6	WBGene00000562	CHROMOSOME_V	35.1253	0.855549	0.0160797	0.308789	0	0	0	0
W09D10.2	WBGene00012360	CHROMOSOME_III	843.299	0.315873	0.0160963	0.308789	0	0	0	0
R13A5.12	WBGene00003063	CHROMOSOME_III	2873.96	-0.404084	0.016168	0.309831	0	0	0	0
F28E10.2	WBGene00017901	CHROMOSOME_IV	164.923	0.493312	0.0162137	0.310374	0	0	0	0
K01D12.1	WBGene00010461	CHROMOSOME_V	2.43736	-0.7232	0.0162434	0.31061	0	0	0	0
T14G8.4	WBGene00011772	CHROMOSOME_X	31.9116	0.702208	0.0162813	0.310668	0	0	0	0
Y70C5C.1	WBGene00013492	CHROMOSOME_V	65.4289	-0.618391	0.0162737	0.310668	0	0	0	0
B0414.1	WBGene00015175	CHROMOSOME_I	10.6843	0.862949	0.0164377	0.312843	0	0	0	0
F29F11.1	WBGene00005022	CHROMOSOME_V	811.354	0.453359	0.0164479	0.312843	0	0	0	0
Y73B6BL.2	WBGene00002033	CHROMOSOME_IV	37.108	0.644479	0.0164317	0.312843	0	0	0	0
H19M22.3	WBGene00019212	CHROMOSOME_III	1338.38	-0.669933	0.0164674	0.312881	0	0	0	0
R05H10.1	WBGene00011042	CHROMOSOME_II	331.336	0.686656	0.016497	0.313109	0	0	0	0
F26D10.11	WBGene00009155	CHROMOSOME_IV	36.3741	-0.794675	0.0165516	0.313811	0	0	0	0
C33D3.1	WBGene00001250	CHROMOSOME_X	209.926	-0.569263	0.0166296	0.314956	0	0	0	0
F48C1.7	WBGene00004965	CHROMOSOME_I	17.9964	0.865894	0.0166719	0.315088	0	0	0	0
Y48B6A.6	WBGene00012980	CHROMOSOME_II	1932.98	0.554465	0.0166626	0.315088	0	0	0	0
T05C1.3	WBGene00020250	CHROMOSOME_II	103.522	-0.819317	0.0167477	0.315707	0	0	0	0
Y44E3A.2	WBGene00000036	CHROMOSOME_I	718.469	-0.445641	0.0167577	0.315707	0	0	0	0
Y45F10B.13	WBGene00012875	CHROMOSOME_IV	1741.1	0.369092	0.0167477	0.315707	0	0	0	0
F08B6.4	WBGene00006819	CHROMOSOME_I	10901.8	0.423411	0.0168101	0.31636	0	0	0	0
R155.2	WBGene00020116	CHROMOSOME_III	1.95352	0.711866	0.0169103	0.31787	0	0	0	0
T26C12.3	WBGene00020833	CHROMOSOME_IV	23.9796	-0.820913	0.016926	0.31787	0	0	0	0
R06C7.10	WBGene00002348	CHROMOSOME_I	10273.6	0.397528	0.016968	0.318324	0	0	0	0
Y34D9A.10	WBGene00021334	CHROMOSOME_I	1160.54	0.264732	0.0169895	0.318393	0	0	0	0
F35E8.11	WBGene00000412	CHROMOSOME_V	41.8772	0.726018	0.0170254	0.318397	0	0	0	0
Y67D8C.9	WBGene00022073	CHROMOSOME_IV	268.386	-0.430927	0.0170152	0.318397	0	0	0	0
C05D12.1	WBGene00007339	CHROMOSOME_II	242.35	-0.553753	0.0170813	0.319108	0	0	0	0
T08E11.4	WBGene00020360	CHROMOSOME_II	356.715	-0.540982	0.0171099	0.319307	0	0	0	0
K02D10.2	WBGene00019302	CHROMOSOME_III	4.04258	0.812566	0.0171392	0.31952	0	0	0	0
F35D2.1	WBGene00018039	CHROMOSOME_II	31.3625	-0.857328	0.0172866	0.321931	0	0	0	0
F10D2.5	WBGene00017331	CHROMOSOME_V	57.7724	0.655626	0.0173854	0.32209	0	0	0	0
F33H1.5	WBGene00005079	CHROMOSOME_II	2.2856	-0.776692	0.0173735	0.32209	0	0	0	0
F42F12.1	WBGene00009634	CHROMOSOME_X	102.492	0.600512	0.0173256	0.32209	0	0	0	0
F53G12.5	WBGene00003229	CHROMOSOME_I	644.808	0.527817	0.0173716	0.32209	0	0	0	0
T26C5.4	WBGene00012034	CHROMOSOME_II	90.3588	0.615721	0.0173553	0.32209	0	0	0	0
K10D3.6	WBGene00010740	CHROMOSOME_I	40.6162	-0.631063	0.0174856	0.323275	0	0	0	0
R160.3	WBGene00020120	CHROMOSOME_X	1.75312	-0.7219	0.0174707	0.323275	0	0	0	0
K06A5.4	WBGene00019432	CHROMOSOME_I	408.067	0.329244	0.0175966	0.32499	0	0	0	0
C04A11.3	WBGene00007287	CHROMOSOME_X	951.144	0.300636	0.0176374	0.325408	0	0	0	0
C27F2.1	WBGene00016165	CHROMOSOME_III	17.6822	0.802683	0.0177023	0.325594	0	0	0	0
M02D8.6	WBGene00019732	CHROMOSOME_X	66.7466	-0.539447	0.0176965	0.325594	0	0	0	0
ZK270.1	WBGene00004237	CHROMOSOME_I	1684.62	0.357831	0.0176714	0.325594	0	0	0	0
C41G7.3	WBGene00008061	CHROMOSOME_I	32.1044	0.72858	0.017749	0.325781	0	0	0	0
F40D4.13	WBGene00009572	CHROMOSOME_V	8.17686	-0.858772	0.0177423	0.325781	0	0	0	0
C34D1.5	WBGene00007932	CHROMOSOME_V	187.518	0.698583	0.0178433	0.326504	0	0	0	0
F57B9.5	WBGene00000276	CHROMOSOME_III	1759.19	-0.444965	0.0178352	0.326504	0	0	0	0
T05A1.3	WBGene00011454	CHROMOSOME_IV	66.7966	-0.600073	0.0178338	0.326504	0	0	0	0
T04C9.2	WBGene00020210	CHROMOSOME_III	1.86104	0.702781	0.0179021	0.327245	0	0	0	0
T19A6.2	WBGene00003596	CHROMOSOME_I	2073.96	-0.387449	0.0179524	0.327829	0	0	0	0
EEED8.4	WBGene00017135	CHROMOSOME_II	6.04787	0.856157	0.0180758	0.329744	0	0	0	0
T02E1.3	WBGene00011376	CHROMOSOME_I	107.759	0.535658	0.0181064	0.329859	0	0	0	0
Y17G7B.13	WBGene00012466	CHROMOSOME_II	739.513	0.295223	0.0181191	0.329859	0	0	0	0
Y73C8B.3	WBGene00022260	CHROMOSOME_V	222.872	-0.425123	0.0181392	0.32989	0	0	0	0
H14N18.4	WBGene00019204	CHROMOSOME_V	516.866	0.554112	0.0181833	0.330018	0	0	0	0
K08H10.2	WBGene00010695	CHROMOSOME_V	2317.67	0.441417	0.0181822	0.330018	0	0	0	0
Y38H6C.15	WBGene00012627	CHROMOSOME_V	10.4213	0.848183	0.018215	0.330259	0	0	0	0
F25H2.12	WBGene00009123	CHROMOSOME_I	61.5734	-0.552267	0.0183369	0.332131	0	0	0	0
W02A11.4	WBGene00006700	CHROMOSOME_I	386.351	0.349957	0.0183973	0.332888	0	0	0	0
C06G8.2	WBGene00003876	CHROMOSOME_IV	234.017	-0.369538	0.0185434	0.335191	0	0	0	0
K01C8.3	WBGene00006562	CHROMOSOME_II	181.22	0.475721	0.0185858	0.335617	0	0	0	0
F29G6.1	WBGene00009257	CHROMOSOME_X	129.383	0.49735	0.0186667	0.336397	0	0	0	0
K12D12.3	WBGene00000659	CHROMOSOME_II	2.14345	0.693522	0.0186663	0.336397	0	0	0	0
F10E7.5	WBGene00017347	CHROMOSOME_II	527.387	-0.409571	0.0187069	0.336441	0	0	0	0
ZK6.10	WBGene00022644	CHROMOSOME_V	2945.79	-0.571499	0.0187038	0.336441	0	0	0	0
F25E5.2	WBGene00017783	CHROMOSOME_V	28.5528	-0.816325	0.018928	0.340074	0	0	0	0
F52B5.5	WBGene00000467	CHROMOSOME_I	100.137	0.544058	0.0190362	0.341675	0	0	0	0
R01H2.5	WBGene00019813	CHROMOSOME_III	192.148	-0.518325	0.0190591	0.341742	0	0	0	0
K05C4.4	WBGene00010581	CHROMOSOME_I	17.2649	0.808175	0.019106	0.342238	0	0	0	0
F56D6.9	WBGene00044471	CHROMOSOME_IV	111.789	-0.794342	0.0191322	0.342364	0	0	0	0
C34H4.4	WBGene00000681	CHROMOSOME_IV	6035.62	-0.585152	0.0191876	0.342669	0	0	0	0
C44C10.9	WBGene00008089	CHROMOSOME_X	521.457	0.478682	0.019171	0.342669	0	0	0	0
C04G2.1	WBGene00007304	CHROMOSOME_IV	43.6067	-0.670963	0.0193919	0.34474	0	0	0	0
C05B5.8	WBGene00007324	CHROMOSOME_III	301.519	0.501611	0.0193725	0.34474	0	0	0	0
C14A4.2	WBGene00000933	CHROMOSOME_II	454.348	-0.383658	0.0194002	0.34474	0	0	0	0
C47D12.5	WBGene00008139	CHROMOSOME_II	20.8325	-0.767349	0.0193612	0.34474	0	0	0	0
F54E7.3	WBGene00003918	CHROMOSOME_III	1268.43	-0.332828	0.0193251	0.34474	0	0	0	0
Y104H12A.1	WBGene00022423	CHROMOSOME_IV	542.681	-0.741465	0.0194232	0.344805	0	0	0	0
C08E3.6	WBGene00015598	CHROMOSOME_II	11.5854	-0.828964	0.0194854	0.345565	0	0	0	0
Y37H2A.14	WBGene00045416	CHROMOSOME_V	94.9268	0.683061	0.0195172	0.345786	0	0	0	0
Y41D4B.16	WBGene00021518	CHROMOSOME_IV	774.989	0.44991	0.0195828	0.346438	0	0	0	0
ZK1225.2	WBGene00014236	CHROMOSOME_I	5.23646	-0.85139	0.0195928	0.346438	0	0	0	0
W03G1.7	WBGene00000213	CHROMOSOME_IV	26.1439	0.832456	0.0196781	0.347601	0	0	0	0
ZC155.1	WBGene00003588	CHROMOSOME_III	6735.18	0.499393	0.019796	0.349338	0	0	0	0
C33D3.5	WBGene00007896	CHROMOSOME_X	2.2507	0.749212	0.019874	0.350132	0	0	0	0
F14H12.1	WBGene00000738	CHROMOSOME_X	3.60779	-0.794451	0.0198803	0.350132	0	0	0	0
D1086.9	WBGene00008396	CHROMOSOME_V	17.9475	0.848149	0.0200074	0.352024	0	0	0	0
F08F1.4	WBGene00017258	CHROMOSOME_X	5.59906	0.804474	0.0200938	0.353196	0	0	0	0
F46F2.3	WBGene00009787	CHROMOSOME_X	4348.43	0.50542	0.0201588	0.353642	0	0	0	0
F52C9.5	WBGene00018675	CHROMOSOME_III	20.4212	-0.809746	0.0201535	0.353642	0	0	0	0
B0238.10	WBGene00015074	CHROMOSOME_V	860.053	-0.411227	0.0202354	0.354636	0	0	0	0
C41G7.4	WBGene00008062	CHROMOSOME_I	46.0197	0.649375	0.0202572	0.35467	0	0	0	0
C36B7.7	WBGene00001841	CHROMOSOME_X	16.243	-0.791824	0.0203012	0.355006	0	0	0	0
Y71H9A.2	WBGene00006068	CHROMOSOME_X	65.1298	-0.614465	0.0203162	0.355006	0	0	0	0
F45D3.4	WBGene00009724	CHROMOSOME_V	3800.56	0.393573	0.0205488	0.358369	0	0	0	0
Y106G6D.8	WBGene00013704	CHROMOSOME_I	75.561	0.543718	0.0205321	0.358369	0	0	0	0
F34D10.5	WBGene00003033	CHROMOSOME_III	50.6888	-0.627601	0.0207561	0.36163	0	0	0	0
C25E10.10	WBGene00016099	CHROMOSOME_V	47.6743	0.609679	0.0209114	0.363271	0	0	0	0
T19D12.2	WBGene00020577	CHROMOSOME_II	235.319	0.472334	0.0209049	0.363271	0	0	0	0
Y47D3B.10	WBGene00001077	CHROMOSOME_III	2265.41	0.633695	0.0208859	0.363271	0	0	0	0
D1005.2	WBGene00016996	CHROMOSOME_X	368.005	0.509033	0.0209831	0.364162	0	0	0	0
F09C6.9	WBGene00003706	CHROMOSOME_V	79.2863	-0.527521	0.0210174	0.364404	0	0	0	0
W06H3.3	WBGene00012316	CHROMOSOME_V	752.398	-0.363695	0.021042	0.364476	0	0	0	0
3R5.1	WBGene00007065	CHROMOSOME_III	26.3804	0.745914	0.0211426	0.365863	0	0	0	0
ZC168.5	WBGene00001730	CHROMOSOME_IV	196.551	-0.750667	0.0211817	0.366185	0	0	0	0
K04C2.7	WBGene00044311	CHROMOSOME_III	16.8513	0.772961	0.0213538	0.368803	0	0	0	0
F35G8.2	WBGene00044788	CHROMOSOME_X	31.9824	0.793526	0.0214945	0.370873	0	0	0	0
C50F2.4	WBGene00016838	CHROMOSOME_I	195.984	0.414051	0.0215348	0.37121	0	0	0	0
ZK899.2	WBGene00014141	CHROMOSOME_X	412.815	0.3594	0.0216056	0.372072	0	0	0	0
C25D7.4	WBGene00007716	CHROMOSOME_V	15.9956	0.81898	0.0216843	0.373065	0	0	0	0
C29F3.6	WBGene00005949	CHROMOSOME_V	3.74054	-0.803208	0.0217147	0.373229	0	0	0	0
C24G6.7	WBGene00001710	CHROMOSOME_V	27.2514	-0.810966	0.0217526	0.373522	0	0	0	0
C09D1.1	WBGene00006820	CHROMOSOME_I	14652.4	0.260383	0.0218829	0.373612	0	0	0	0
F11E6.11	WBGene00023501	CHROMOSOME_IV	122.415	0.510335	0.0218688	0.373612	0	0	0	0
F15H10.3	WBGene00000144	CHROMOSOME_V	31.3134	0.628412	0.0218023	0.373612	0	0	0	0
Y32F6B.3	WBGene00012532	CHROMOSOME_V	101.866	-0.473172	0.0218836	0.373612	0	0	0	0
Y48G1BM.6	WBGene00021671	CHROMOSOME_I	26.4875	-0.804404	0.0218024	0.373612	0	0	0	0
ZK1058.2	WBGene00003930	CHROMOSOME_III	2728.8	0.420273	0.0218821	0.373612	0	0	0	0
F11E6.8	WBGene00008711	CHROMOSOME_IV	219.413	-0.612079	0.0219659	0.374432	0	0	0	0
K11D12.8	WBGene00019648	CHROMOSOME_V	28.2576	0.807077	0.0219736	0.374432	0	0	0	0
K02E2.2	WBGene00001700	CHROMOSOME_V	11.5012	-0.835338	0.0220812	0.37533	0	0	0	0
R12E2.7	WBGene00020033	CHROMOSOME_I	182.223	-0.71707	0.0220645	0.37533	0	0	0	0
ZK455.8	WBGene00003843	CHROMOSOME_X	215.139	-0.36973	0.0220894	0.37533	0	0	0	0
C15H9.2	WBGene00015798	CHROMOSOME_X	12.7642	-0.797547	0.0221789	0.376247	0	0	0	0
F35C5.8	WBGene00009396	CHROMOSOME_II	1039.02	-0.477035	0.0222046	0.376247	0	0	0	0
W08E3.3	WBGene00012344	CHROMOSOME_I	3997.48	-0.305293	0.0222066	0.376247	0	0	0	0
D1054.8	WBGene00008375	CHROMOSOME_V	115.257	0.444675	0.0224526	0.380054	0	0	0	0
F26G1.10	WBGene00044663	CHROMOSOME_II	13.5696	-0.764534	0.02262	0.381439	0	0	0	0
F47B10.5	WBGene00009816	CHROMOSOME_X	107.801	0.553086	0.0225987	0.381439	0	0	0	0
K07C11.2	WBGene00000098	CHROMOSOME_V	208.281	-0.572631	0.0226196	0.381439	0	0	0	0
T15B7.1	WBGene00020516	CHROMOSOME_V	214.701	0.467086	0.0225599	0.381439	0	0	0	0
C47A10.1	WBGene00004003	CHROMOSOME_V	330.457	0.568786	0.0227018	0.381979	0	0	0	0
F09B9.1	WBGene00008602	CHROMOSOME_X	762.295	0.525712	0.0227376	0.381979	0	0	0	0
F11C1.3	WBGene00008692	CHROMOSOME_X	75.5188	-0.678192	0.0227296	0.381979	0	0	0	0
T12C9.3	WBGene00006657	CHROMOSOME_II	203.494	-0.406048	0.0226977	0.381979	0	0	0	0
F36A4.10	WBGene00000611	CHROMOSOME_IV	534.23	-0.651124	0.0228515	0.383455	0	0	0	0
F36D3.1	WBGene00009469	CHROMOSOME_V	109.924	-0.472041	0.0228684	0.383455	0	0	0	0
F17B5.6	WBGene00044058	CHROMOSOME_I	12.458	-0.817492	0.0231798	0.386527	0	0	0	0
F21F3.6	WBGene00017675	CHROMOSOME_I	4892.76	0.311721	0.0232231	0.386527	0	0	0	0
K07H8.8	WBGene00019508	CHROMOSOME_IV	7.9494	-0.822433	0.0231902	0.386527	0	0	0	0
K09D9.2	WBGene00019565	CHROMOSOME_V	173.316	0.773738	0.0231201	0.386527	0	0	0	0
T19D7.1	WBGene00020569	CHROMOSOME_X	155.942	0.646578	0.0232119	0.386527	0	0	0	0
Y22D7AL.5	WBGene00002025	CHROMOSOME_III	4519.24	-0.325797	0.0231278	0.386527	0	0	0	0
Y47D3B.7	WBGene00004735	CHROMOSOME_III	662.284	0.386672	0.023225	0.386527	0	0	0	0
Y66A7A.7	WBGene00013426	CHROMOSOME_III	56.2692	-0.592238	0.023198	0.386527	0	0	0	0
F23F12.9	WBGene00017755	CHROMOSOME_III	87.0889	-0.633132	0.0233135	0.38675	0	0	0	0
F41H10.7	WBGene00001243	CHROMOSOME_IV	558.497	0.655046	0.0233251	0.38675	0	0	0	0
K11D9.3	WBGene00010772	CHROMOSOME_III	500.31	-0.402246	0.0232998	0.38675	0	0	0	0
T04A8.8	WBGene00011410	CHROMOSOME_III	181.716	0.441156	0.0232829	0.38675	0	0	0	0
K03H6.5	WBGene00019370	CHROMOSOME_IV	50.7418	-0.625448	0.0233704	0.387141	0	0	0	0
C08H9.3	WBGene00007464	CHROMOSOME_II	167.599	-0.405419	0.0234965	0.387232	0	0	0	0
E02H4.1	WBGene00000952	CHROMOSOME_X	41.1532	-0.641555	0.0235018	0.387232	0	0	0	0
F21F12.1	WBGene00009022	CHROMOSOME_I	16.7161	-0.772189	0.0236302	0.387232	0	0	0	0
F52H3.5	WBGene00009947	CHROMOSOME_II	990.37	0.295784	0.0236363	0.387232	0	0	0	0
F57G8.7	WBGene00010216	CHROMOSOME_V	4.62675	0.77814	0.0235978	0.387232	0	0	0	0
K06B4.11	WBGene00003643	CHROMOSOME_V	84.0697	0.599164	0.0235103	0.387232	0	0	0	0
T10C6.12	WBGene00001877	CHROMOSOME_V	65.3188	-0.766882	0.0236192	0.387232	0	0	0	0
T23F1.5	WBGene00011948	CHROMOSOME_V	57.0807	-0.710779	0.023611	0.387232	0	0	0	0
Y39G8B.9	WBGene00012728	CHROMOSOME_II	430.689	-0.503345	0.0235301	0.387232	0	0	0	0
Y55F3C.7	WBGene00021950	CHROMOSOME_IV	163.633	-0.452519	0.0235638	0.387232	0	0	0	0
Y64G10A.7	WBGene00013416	CHROMOSOME_IV	347.16	-0.424531	0.0234353	0.387232	0	0	0	0
ZK675.1	WBGene00004208	CHROMOSOME_II	4066.73	0.310909	0.0234547	0.387232	0	0	0	0
Y37B11A.3	WBGene00021345	CHROMOSOME_III	54.9511	0.703762	0.0238362	0.390148	0	0	0	0
F36A2.4	WBGene00006682	CHROMOSOME_I	42.856	-0.658175	0.0239346	0.3914	0	0	0	0
ZC376.8	WBGene00013879	CHROMOSOME_V	1.62807	-0.669229	0.024006	0.392208	0	0	0	0
F23H11.8	WBGene00003969	CHROMOSOME_III	159.727	-0.50697	0.0240558	0.392506	0	0	0	0
T25D10.4	WBGene00020801	CHROMOSOME_II	162.669	-0.610079	0.0240691	0.392506	0	0	0	0
Y39E4B.8	WBGene00006985	CHROMOSOME_III	59.0831	0.653157	0.0240902	0.392506	0	0	0	0
B0511.11	WBGene00015236	CHROMOSOME_I	60.714	0.511232	0.0241362	0.392897	0	0	0	0
F08B1.3	WBGene00017234	CHROMOSOME_II	211.332	-0.399753	0.0241968	0.393437	0	0	0	0
Y40A1A.3	WBGene00021485	CHROMOSOME_X	19.6228	-0.720707	0.0242135	0.393437	0	0	0	0
F59A7.2	WBGene00019090	CHROMOSOME_V	323.139	0.683393	0.0243062	0.394584	0	0	0	0
B0361.5	WBGene00015159	CHROMOSOME_III	903.694	0.323573	0.0243343	0.394681	0	0	0	0
K08D12.5	WBGene00044618	CHROMOSOME_IV	38.8262	-0.747504	0.0243683	0.394867	0	0	0	0
T28F3.1	WBGene00012128	CHROMOSOME_IV	487.222	0.449199	0.0243901	0.394867	0	0	0	0
ZK673.2	WBGene00014058	CHROMOSOME_II	1866.84	0.319232	0.0244698	0.395798	0	0	0	0
T27C5.8	WBGene00012081	CHROMOSOME_V	2.24556	-0.716324	0.0245011	0.395946	0	0	0	0
F15G9.1	WBGene00008865	CHROMOSOME_X	461.96	0.597635	0.0245561	0.396476	0	0	0	0
F36H9.2	WBGene00018111	CHROMOSOME_V	4.02544	-0.776862	0.0245853	0.396587	0	0	0	0
F52F10.3	WBGene00018707	CHROMOSOME_V	143.418	0.718421	0.024676	0.397692	0	0	0	0
B0024.1	WBGene00000722	CHROMOSOME_V	3555.5	0.657864	0.0249318	0.400549	0	0	0	0
B0213.15	WBGene00015044	CHROMOSOME_V	409.697	0.580633	0.0249268	0.400549	0	0	0	0
E02H9.5	WBGene00017103	CHROMOSOME_III	26.95	0.694364	0.024988	0.400549	0	0	0	0
F47G9.3	WBGene00009830	CHROMOSOME_V	19.6834	-0.780701	0.0249602	0.400549	0	0	0	0
F53B2.2	WBGene00006630	CHROMOSOME_IV	2.74937	0.7401	0.0249692	0.400549	0	0	0	0
Y42A5A.1	WBGene00012776	CHROMOSOME_V	116.27	-0.503742	0.0248919	0.400549	0	0	0	0
F44G3.10	WBGene00009710	CHROMOSOME_V	20.3427	-0.790517	0.0250868	0.401771	0	0	0	0
C34G6.2	WBGene00016419	CHROMOSOME_I	3375.24	0.499174	0.0251912	0.402	0	0	0	0
C47E12.8	WBGene00000964	CHROMOSOME_IV	249.9	-0.432235	0.0251781	0.402	0	0	0	0
W02A2.1	WBGene00001394	CHROMOSOME_IV	13261.1	-0.389563	0.0251315	0.402	0	0	0	0
Y46E12A.1	WBGene00000560	CHROMOSOME_III	12.1965	0.789988	0.0251625	0.402	0	0	0	0
W02A2.6	WBGene00004333	CHROMOSOME_IV	236.813	0.448167	0.0252997	0.403011	0	0	0	0
W06F12.3	WBGene00012307	CHROMOSOME_III	4.33363	0.783332	0.0252875	0.403011	0	0	0	0
Y39H10B.3	WBGene00194902	CHROMOSOME_V	2.46976	0.712058	0.0253231	0.403024	0	0	0	0
ZK1010.8	WBGene00014181	CHROMOSOME_III	55.1602	0.5899	0.0254656	0.40493	0	0	0	0
F28F8.2	WBGene00009221	CHROMOSOME_V	3300.58	0.593667	0.0256242	0.406402	0	0	0	0
F59F4.3	WBGene00010338	CHROMOSOME_X	297.829	0.419652	0.0256101	0.406402	0	0	0	0
K11D2.2	WBGene00010769	CHROMOSOME_I	843.156	0.401316	0.0256265	0.406402	0	0	0	0
F08F3.9	WBGene00017265	CHROMOSOME_V	64.7611	0.63054	0.0256748	0.406806	0	0	0	0
F42G4.5	WBGene00009642	CHROMOSOME_II	90.8709	-0.515392	0.0257109	0.407017	0	0	0	0
K02F2.4	WBGene00006740	CHROMOSOME_I	32.369	0.666303	0.0257345	0.407029	0	0	0	0
F17A9.4	WBGene00017536	CHROMOSOME_V	373.476	0.442961	0.0258506	0.408406	0	0	0	0
F55A12.6	WBGene00018865	CHROMOSOME_I	202.129	0.633221	0.0258673	0.408406	0	0	0	0
F28H6.2	WBGene00009231	CHROMOSOME_X	25.4918	-0.697958	0.0259254	0.408962	0	0	0	0
T26A5.9	WBGene00001005	CHROMOSOME_III	3688.97	-0.272682	0.0259527	0.40903	0	0	0	0
Y102A11A.9	WBGene00022419	CHROMOSOME_X	55.9167	0.54272	0.0259834	0.409153	0	0	0	0
F19D8.2	WBGene00008955	CHROMOSOME_X	9.35438	0.803937	0.0260827	0.409992	0	0	0	0
Y40B10A.2	WBGene00021487	CHROMOSOME_V	254.698	0.659693	0.0260606	0.409992	0	0	0	0
F58H7.1	WBGene00019067	CHROMOSOME_IV	65.5275	-0.534255	0.0261891	0.411303	0	0	0	0
F38A1.1	WBGene00009515	CHROMOSOME_IV	105.098	0.450366	0.0263319	0.412819	0	0	0	0
T24C12.4	WBGene00020766	CHROMOSOME_X	13.392	-0.806778	0.0263216	0.412819	0	0	0	0
C01H6.1	WBGene00000637	CHROMOSOME_I	29.228	-0.641417	0.0263898	0.413363	0	0	0	0
T28A11.12	WBGene00005599	CHROMOSOME_V	1.57122	0.638663	0.0264686	0.414234	0	0	0	0
T10H4.12	WBGene00000783	CHROMOSOME_V	303.59	0.552661	0.0265281	0.4148	0	0	0	0
H32K16.2	WBGene00010422	CHROMOSOME_I	55.0912	-0.765188	0.0266836	0.416867	0	0	0	0
F26E4.3	WBGene00009158	CHROMOSOME_I	693.024	-0.458591	0.0267284	0.417202	0	0	0	0
F58H7.5	WBGene00019070	CHROMOSOME_IV	5.6194	0.801069	0.0268398	0.418574	0	0	0	0
C34B4.2	WBGene00007907	CHROMOSOME_V	381.292	0.36593	0.026909	0.418856	0	0	0	0
F26H11.4	WBGene00009182	CHROMOSOME_II	14.1871	0.732407	0.0269283	0.418856	0	0	0	0
K01A2.5	WBGene00019280	CHROMOSOME_II	590.806	-0.519909	0.0269059	0.418856	0	0	0	0
Y65B4BR.9	WBGene00000434	CHROMOSOME_I	7.01419	0.807226	0.0269993	0.419595	0	0	0	0
F35H10.10	WBGene00018073	CHROMOSOME_IV	2623.84	-0.573505	0.0270595	0.420165	0	0	0	0
T04F8.4	WBGene00011443	CHROMOSOME_X	6.72612	-0.804773	0.0271511	0.420854	0	0	0	0
Y53F4B.28	WBGene00004234	CHROMOSOME_II	120.178	-0.609563	0.0271413	0.420854	0	0	0	0
F55C12.4	WBGene00018871	CHROMOSOME_II	93.8105	-0.529055	0.0271969	0.421197	0	0	0	0
Y57A10C.6	WBGene00013284	CHROMOSOME_II	3344.13	-0.474489	0.0272834	0.422172	0	0	0	0
F54D5.1	WBGene00003960	CHROMOSOME_II	233.108	0.359106	0.0273413	0.422701	0	0	0	0
C35C5.4	WBGene00003239	CHROMOSOME_X	426.285	0.30301	0.0273776	0.422842	0	0	0	0
D2013.6	WBGene00008404	CHROMOSOME_II	726.928	0.418912	0.0273978	0.422842	0	0	0	0
C04C3.6	WBGene00015416	CHROMOSOME_IV	3.03627	-0.76581	0.027445	0.423204	0	0	0	0
Y71A12B.17	WBGene00045058	CHROMOSOME_I	17.9527	-0.795803	0.0275316	0.424171	0	0	0	0
ZK337.5	WBGene00003471	CHROMOSOME_I	96.7706	-0.562019	0.0276811	0.426107	0	0	0	0
C29F7.2	WBGene00007811	CHROMOSOME_X	1260.64	0.618942	0.0277753	0.42694	0	0	0	0
R11D1.3	WBGene00011244	CHROMOSOME_V	61.3775	0.586385	0.027807	0.42694	0	0	0	0
Y43C5A.5	WBGene00006568	CHROMOSOME_IV	182.749	-0.573677	0.0278067	0.42694	0	0	0	0
C01F1.4	WBGene00015299	CHROMOSOME_II	25.4245	-0.715984	0.027843	0.427125	0	0	0	0
C10H11.3	WBGene00015692	CHROMOSOME_I	221.187	0.607347	0.0279275	0.427964	0	0	0	0
C55A6.5	WBGene00008334	CHROMOSOME_V	126.89	0.616442	0.0279457	0.427964	0	0	0	0
F33C8.3	WBGene00006634	CHROMOSOME_X	599.511	0.348707	0.0281888	0.429476	0	0	0	0
T05B11.1	WBGene00020245	CHROMOSOME_V	79.3325	-0.594104	0.0281347	0.429476	0	0	0	0
T18D3.6	WBGene00011823	CHROMOSOME_X	173.802	-0.473028	0.0281734	0.429476	0	0	0	0
T22B7.3	WBGene00020672	CHROMOSOME_X	224.584	-0.473345	0.0281198	0.429476	0	0	0	0
W06B3.1	WBGene00012295	CHROMOSOME_X	33.7854	0.619986	0.0281719	0.429476	0	0	0	0
Y55F3BR.5	WBGene00021942	CHROMOSOME_IV	72.1631	-0.524056	0.028116	0.429476	0	0	0	0
K07A1.13	WBGene00010617	CHROMOSOME_I	16.9226	-0.740732	0.0282619	0.430039	0	0	0	0
T04D1.2	WBGene00020212	CHROMOSOME_I	4.81138	0.785461	0.028274	0.430039	0	0	0	0
C05B5.2	WBGene00007320	CHROMOSOME_III	7.34348	0.784677	0.0283248	0.43027	0	0	0	0
C37H5.3	WBGene00016507	CHROMOSOME_V	205.795	0.472862	0.0283615	0.43027	0	0	0	0
F53A2.5	WBGene00001092	CHROMOSOME_III	71.7088	0.531599	0.028339	0.43027	0	0	0	0
T12D8.5	WBGene00011733	CHROMOSOME_III	921.707	0.650643	0.0285274	0.432418	0	0	0	0
C33E10.2	WBGene00016346	CHROMOSOME_X	16.1244	-0.727867	0.0285603	0.432551	0	0	0	0
T05B4.2	WBGene00003647	CHROMOSOME_V	203.007	0.412686	0.0286294	0.433229	0	0	0	0
F14D12.2	WBGene00006826	CHROMOSOME_X	823.409	0.283154	0.0286708	0.433488	0	0	0	0
C33G8.3	WBGene00016361	CHROMOSOME_V	64.693	0.753677	0.0287164	0.433809	0	0	0	0
ZK262.2	WBGene00013949	CHROMOSOME_V	41.7619	-0.593802	0.0287711	0.434269	0	0	0	0
R05H10.6	WBGene00000399	CHROMOSOME_II	2041.45	0.392853	0.0288317	0.434815	0	0	0	0
F32H2.11	WBGene00043049	CHROMOSOME_I	12.8633	-0.761619	0.0289387	0.43577	0	0	0	0
F52C12.2	WBGene00018679	CHROMOSOME_IV	162.99	-0.38882	0.0289683	0.43577	0	0	0	0
Y7A5A.2	WBGene00012408	CHROMOSOME_X	9.28144	-0.796413	0.0289518	0.43577	0	0	0	0
Y47H9C.4	WBGene00000415	CHROMOSOME_I	3125.69	0.34142	0.0289949	0.435803	0	0	0	0
C16A3.7	WBGene00007048	CHROMOSOME_III	1130.08	0.35581	0.0290967	0.435883	0	0	0	0
T16A9.5	WBGene00011795	CHROMOSOME_V	10.5897	-0.770847	0.0290537	0.435883	0	0	0	0
T27F7.1	WBGene00020866	CHROMOSOME_II	429.538	0.310727	0.0290697	0.435883	0	0	0	0
ZK355.3	WBGene00022713	CHROMOSOME_II	19.8444	0.795116	0.0290979	0.435883	0	0	0	0
C33C12.8	WBGene00016340	CHROMOSOME_II	20.9965	0.790816	0.0291366	0.436095	0	0	0	0
F32F2.1	WBGene00009337	CHROMOSOME_V	891.922	-0.338118	0.0291812	0.436397	0	0	0	0
K07C6.11	WBGene00005959	CHROMOSOME_V	19.5416	-0.698695	0.0292405	0.436918	0	0	0	0
C09H5.5	WBGene00006191	CHROMOSOME_V	11.2357	0.787448	0.029292	0.437321	0	0	0	0
R05D7.5	WBGene00011030	CHROMOSOME_I	141.072	0.386223	0.0294194	0.438856	0	0	0	0
C18G1.4	WBGene00003994	CHROMOSOME_V	174.437	0.425737	0.0294968	0.439277	0	0	0	0
ZC416.6	WBGene00022610	CHROMOSOME_IV	444.644	-0.473644	0.029489	0.439277	0	0	0	0
C50B6.4	WBGene00000734	CHROMOSOME_V	198.893	-0.659457	0.0296143	0.44029	0	0	0	0
W05H12.2	WBGene00012290	CHROMOSOME_I	65.683	-0.473109	0.0295902	0.44029	0	0	0	0
F25D7.3	WBGene00003847	CHROMOSOME_I	1191.21	-0.6001	0.0297125	0.441349	0	0	0	0
F26A1.15	WBGene00044603	CHROMOSOME_III	70.0276	0.687145	0.0297597	0.441349	0	0	0	0
K05C4.7	WBGene00010583	CHROMOSOME_I	254.771	0.370692	0.0297517	0.441349	0	0	0	0
C27A7.1	WBGene00007753	CHROMOSOME_V	390.383	0.568936	0.0299672	0.443898	0	0	0	0
C54D10.1	WBGene00008296	CHROMOSOME_V	130.658	0.563237	0.0300062	0.443898	0	0	0	0
F47B10.3	WBGene00009814	CHROMOSOME_X	20.4527	0.668162	0.0299852	0.443898	0	0	0	0
C15H9.4	WBGene00015800	CHROMOSOME_X	556.945	0.345454	0.0300599	0.444324	0	0	0	0
Y54G2A.36	WBGene00021898	CHROMOSOME_IV	33.3203	-0.678602	0.0301645	0.445501	0	0	0	0
VC5.3	WBGene00003786	CHROMOSOME_V	22919.2	0.251239	0.0302433	0.446295	0	0	0	0
Y87G2A.15	WBGene00001704	CHROMOSOME_I	8.76049	-0.787039	0.030386	0.44803	0	0	0	0
F35E2.5	WBGene00009412	CHROMOSOME_I	1.39824	0.616845	0.0304242	0.448224	0	0	0	0
F40F9.3	WBGene00009581	CHROMOSOME_V	3.50236	0.738463	0.0305123	0.448986	0	0	0	0
F59G1.4	WBGene00019128	CHROMOSOME_II	77.0589	-0.464308	0.0305316	0.448986	0	0	0	0
K11D12.7	WBGene00019647	CHROMOSOME_V	351.658	0.319158	0.0305515	0.448986	0	0	0	0
W05B2.1	WBGene00000669	CHROMOSOME_III	6.4731	-0.773962	0.0306437	0.449833	0	0	0	0
ZK484.4	WBGene00022750	CHROMOSOME_I	680.603	-0.32634	0.0306595	0.449833	0	0	0	0
F42A10.6	WBGene00018342	CHROMOSOME_III	271.51	0.338574	0.0307476	0.450384	0	0	0	0
R08F11.4	WBGene00019968	CHROMOSOME_V	95.5248	0.687439	0.0307262	0.450384	0	0	0	0
F25H2.13	WBGene00009124	CHROMOSOME_I	169.628	-0.367515	0.0308491	0.450761	0	0	0	0
F59B10.6	WBGene00010322	CHROMOSOME_II	219.466	-0.722276	0.030835	0.450761	0	0	0	0
T05B4.11	WBGene00020242	CHROMOSOME_V	190.828	-0.701214	0.0308056	0.450761	0	0	0	0
B0410.3	WBGene00015172	CHROMOSOME_X	150.347	0.545127	0.0309017	0.45114	0	0	0	0
C11E4.1	WBGene00007516	CHROMOSOME_X	506.543	0.578919	0.0309257	0.45114	0	0	0	0
ZK131.2	WBGene00001899	CHROMOSOME_II	5.95603	-0.787049	0.0310772	0.45298	0	0	0	0
Y105E8A.23	WBGene00013680	CHROMOSOME_I	460.241	-0.35843	0.0311153	0.453165	0	0	0	0
F18A1.3	WBGene00003044	CHROMOSOME_II	282.991	-0.396699	0.031171	0.453606	0	0	0	0
F36A4.8	WBGene00018085	CHROMOSOME_IV	54.615	0.557322	0.031243	0.454283	0	0	0	0
F11E6.7	WBGene00008710	CHROMOSOME_IV	314.961	0.330264	0.0313832	0.455579	0	0	0	0
R07H5.1	WBGene00004199	CHROMOSOME_IV	293.869	0.336519	0.0313578	0.455579	0	0	0	0
H22K11.1	WBGene00000216	CHROMOSOME_X	18459.9	0.3528	0.0314096	0.455593	0	0	0	0
T07H8.6	WBGene00004229	CHROMOSOME_V	186.849	-0.680598	0.0314477	0.455775	0	0	0	0
T23G5.1	WBGene00004391	CHROMOSOME_III	1176.86	-0.362889	0.0314836	0.455925	0	0	0	0
C03G6.8	WBGene00015395	CHROMOSOME_V	23.2903	0.669891	0.0315634	0.456339	0	0	0	0
F46G11.3	WBGene00018516	CHROMOSOME_X	306.495	-0.343168	0.0315598	0.456339	0	0	0	0
F14F9.5	WBGene00017468	CHROMOSOME_V	69.9207	-0.491415	0.0315939	0.45641	0	0	0	0
C50B8.4	WBGene00008226	CHROMOSOME_V	67.9058	0.487541	0.0316831	0.456959	0	0	0	0
Y17D7A.4	WBGene00012448	CHROMOSOME_V	7.64493	0.780823	0.0316605	0.456959	0	0	0	0
C04F12.8	WBGene00007302	CHROMOSOME_I	155.525	0.524738	0.0319125	0.458092	0	0	0	0
F22D6.5	WBGene00004186	CHROMOSOME_I	751.527	0.311915	0.031919	0.458092	0	0	0	0
K06A1.6	WBGene00019428	CHROMOSOME_II	116.404	-0.491285	0.0319414	0.458092	0	0	0	0
T10H4.4	WBGene00011697	CHROMOSOME_V	1.40565	0.606464	0.031937	0.458092	0	0	0	0
T21G5.3	WBGene00001598	CHROMOSOME_I	1674.4	0.386898	0.0317951	0.458092	0	0	0	0
W04G5.7	WBGene00012267	CHROMOSOME_I	1.40565	0.606464	0.031937	0.458092	0	0	0	0
Y48G9A.9	WBGene00021702	CHROMOSOME_III	518.564	0.377154	0.0318192	0.458092	0	0	0	0
C10A4.7	WBGene00015668	CHROMOSOME_X	2.06854	-0.676531	0.0320445	0.459202	0	0	0	0
F38E11.3	WBGene00000775	CHROMOSOME_IV	135.422	-0.446812	0.0321411	0.460216	0	0	0	0
T07C12.7	WBGene00011571	CHROMOSOME_V	968.78	0.41038	0.0321783	0.460379	0	0	0	0
ZK688.2	WBGene00022797	CHROMOSOME_III	616.338	0.620315	0.0322072	0.460424	0	0	0	0
K04G11.2	WBGene00004764	CHROMOSOME_X	108.397	-0.574662	0.0322663	0.4609	0	0	0	0
C08F11.3	WBGene00007452	CHROMOSOME_IV	35.4772	-0.618501	0.0323203	0.461282	0	0	0	0
C14B1.9	WBGene00007580	CHROMOSOME_III	53.6927	0.519873	0.0323448	0.461282	0	0	0	0
C47E8.8	WBGene00008145	CHROMOSOME_V	137.493	0.393134	0.0324755	0.461808	0	0	0	0
VW02B12L.4	WBGene00012157	CHROMOSOME_II	186.42	-0.427357	0.0324352	0.461808	0	0	0	0
Y116A8C.3	WBGene00013784	CHROMOSOME_IV	89.0397	-0.573781	0.0324852	0.461808	0	0	0	0
Y18D10A.6	WBGene00003735	CHROMOSOME_I	474.064	-0.402525	0.0324424	0.461808	0	0	0	0
W05B2.7	WBGene00012273	CHROMOSOME_III	46.3667	-0.586124	0.0325637	0.462555	0	0	0	0
B0252.8	WBGene00044615	CHROMOSOME_II	44.4911	-0.704026	0.032638	0.463241	0	0	0	0
T20H12.1	WBGene00020643	CHROMOSOME_II	4.20932	0.764315	0.0326703	0.463331	0	0	0	0
C09H6.3	WBGene00003136	CHROMOSOME_I	185.171	0.374953	0.0327171	0.463627	0	0	0	0
C27A2.4	WBGene00016152	CHROMOSOME_II	83.6338	-0.664756	0.0327671	0.463967	0	0	0	0
C02G6.3	WBGene00044803	CHROMOSOME_V	23.3584	-0.778869	0.0328229	0.464389	0	0	0	0
T03D8.4	WBGene00001723	CHROMOSOME_V	32.4598	0.768749	0.0328833	0.464874	0	0	0	0
F37H8.1	WBGene00003046	CHROMOSOME_II	23.7823	-0.727333	0.0329378	0.465276	0	0	0	0
Y17G7B.11	WBGene00012464	CHROMOSOME_II	139.388	0.612878	0.0330054	0.465862	0	0	0	0
B0244.5	WBGene00015080	CHROMOSOME_III	13.3554	-0.754431	0.0330929	0.466221	0	0	0	0
F40H6.2	WBGene00018254	CHROMOSOME_III	1.4226	0.601186	0.0331092	0.466221	0	0	0	0
F42F12.7	WBGene00009638	CHROMOSOME_X	246.114	0.458856	0.0331081	0.466221	0	0	0	0
Y105C5B.19	WBGene00013658	CHROMOSOME_IV	144.816	-0.41091	0.0331861	0.466935	0	0	0	0
W03F8.9	WBGene00020997	CHROMOSOME_IV	17.6193	-0.73691	0.0332152	0.466976	0	0	0	0
T01D1.3	WBGene00020148	CHROMOSOME_II	226.806	-0.503978	0.0332555	0.467174	0	0	0	0
JC8.2	WBGene00010435	CHROMOSOME_IV	827.999	-0.396143	0.0332924	0.467324	0	0	0	0
C32B5.9	WBGene00016302	CHROMOSOME_II	17.1491	-0.733963	0.0334081	0.467501	0	0	0	0
F54E7.5	WBGene00018828	CHROMOSOME_III	3.00148	0.695969	0.0334302	0.467501	0	0	0	0
F55H12.6	WBGene00010137	CHROMOSOME_I	41.3207	-0.65604	0.0333766	0.467501	0	0	0	0
K03H9.3	WBGene00019372	CHROMOSOME_II	9.57886	-0.771616	0.0333327	0.467501	0	0	0	0
ZC412.10	WBGene00050943	CHROMOSOME_V	39.7965	-0.746794	0.033436	0.467501	0	0	0	0
W06B11.4	WBGene00001984	CHROMOSOME_X	80.9694	-0.692542	0.0334637	0.467522	0	0	0	0
D1086.8	WBGene00008395	CHROMOSOME_V	224.385	-0.456649	0.0335196	0.467936	0	0	0	0
F09F7.5	WBGene00017302	CHROMOSOME_III	463.155	0.487166	0.0336793	0.469798	0	0	0	0
Y73F8A.19	WBGene00006441	CHROMOSOME_IV	116.606	-0.45228	0.0337136	0.46991	0	0	0	0
F40F11.1	WBGene00004480	CHROMOSOME_IV	31804.2	-0.438891	0.0337819	0.470495	0	0	0	0
F41G4.4	WBGene00018308	CHROMOSOME_X	11.6313	-0.739894	0.0338623	0.471246	0	0	0	0
F54D5.12	WBGene00010055	CHROMOSOME_II	2381.23	-0.362834	0.0338901	0.471266	0	0	0	0
C27F2.4	WBGene00016166	CHROMOSOME_III	280.045	-0.371929	0.0339644	0.471931	0	0	0	0
B0205.13	WBGene00044644	CHROMOSOME_I	43.4195	0.740911	0.0340611	0.472906	0	0	0	0
C06C6.5	WBGene00003640	CHROMOSOME_V	203.617	0.418265	0.0341136	0.473216	0	0	0	0
C39H7.4	WBGene00016542	CHROMOSOME_IV	353.805	-0.455533	0.0342691	0.473216	0	0	0	0
F19B10.13	WBGene00194713	CHROMOSOME_II	42.4342	0.725023	0.0341885	0.473216	0	0	0	0
F53A9.10	WBGene00006587	CHROMOSOME_X	20038.5	0.413832	0.0342598	0.473216	0	0	0	0
T08G5.10	WBGene00003474	CHROMOSOME_V	583.579	0.436341	0.0342323	0.473216	0	0	0	0
Y37D8A.12	WBGene00012552	CHROMOSOME_III	46.8243	0.708834	0.0342259	0.473216	0	0	0	0
Y48G8AL.16	WBGene00195068	CHROMOSOME_I	6.114	-0.747348	0.0341788	0.473216	0	0	0	0
F56A11.5	WBGene00018925	CHROMOSOME_IV	466.706	0.306808	0.0343017	0.4733	0	0	0	0
C13G3.1	WBGene00007553	CHROMOSOME_V	276.838	0.585611	0.0343665	0.473828	0	0	0	0
M01G12.12	WBGene00004509	CHROMOSOME_I	342.732	0.449917	0.0344235	0.474247	0	0	0	0
T09B4.7	WBGene00020381	CHROMOSOME_I	6.16848	-0.761391	0.0345315	0.474269	0	0	0	0
W03F11.5	WBGene00021008	CHROMOSOME_I	24.1857	-0.765468	0.0344992	0.474269	0	0	0	0
Y17G9B.3	WBGene00021200	CHROMOSOME_IV	32.059	0.595529	0.0345311	0.474269	0	0	0	0
Y40B10B.1	WBGene00021494	CHROMOSOME_V	10.8655	0.768729	0.0345273	0.474269	0	0	0	0
T04A6.5	WBGene00195190	CHROMOSOME_III	66.5185	0.501736	0.0346013	0.474863	0	0	0	0
C25H3.10	WBGene00016119	CHROMOSOME_II	87.3145	0.428079	0.0347038	0.475173	0	0	0	0
C28A5.2	WBGene00007789	CHROMOSOME_III	36.6723	0.593374	0.0346983	0.475173	0	0	0	0
T03D3.5	WBGene00020183	CHROMOSOME_V	94.3353	-0.547625	0.0346689	0.475173	0	0	0	0
W01C8.3	WBGene00020919	CHROMOSOME_X	247.373	-0.334217	0.0347314	0.475186	0	0	0	0
Y66D12A.11	WBGene00013437	CHROMOSOME_III	4.92076	0.764736	0.0348071	0.475857	0	0	0	0
C56G2.5	WBGene00016980	CHROMOSOME_III	2.58655	0.704399	0.0349634	0.476897	0	0	0	0
F35E12.6	WBGene00009430	CHROMOSOME_V	1025.94	0.435222	0.0349284	0.476897	0	0	0	0
F57B10.4	WBGene00019002	CHROMOSOME_I	103.998	0.464659	0.0349416	0.476897	0	0	0	0
ZK1098.8	WBGene00003504	CHROMOSOME_III	314.481	0.413048	0.035136	0.478886	0	0	0	0
D2023.7	WBGene00000731	CHROMOSOME_V	44.9434	0.656752	0.0351977	0.47936	0	0	0	0
W09C2.1	WBGene00001249	CHROMOSOME_IV	332.062	-0.340734	0.0352247	0.479363	0	0	0	0
K07H8.1	WBGene00019503	CHROMOSOME_IV	92.64	0.425822	0.0353098	0.480154	0	0	0	0
F58E6.13	WBGene00077697	CHROMOSOME_V	86.2817	-0.612662	0.0353882	0.480802	0	0	0	0
M116.5	WBGene00019792	CHROMOSOME_IV	91.3379	0.512323	0.0354114	0.480802	0	0	0	0
K05B2.5	WBGene00003986	CHROMOSOME_X	894.661	-0.298019	0.0354999	0.481638	0	0	0	0
F01F1.7	WBGene00017162	CHROMOSOME_III	658.098	0.268851	0.0355841	0.481857	0	0	0	0
F54D10.8	WBGene00018809	CHROMOSOME_II	6.51129	-0.694397	0.0356071	0.481857	0	0	0	0
T04C12.4	WBGene00000065	CHROMOSOME_V	13352.5	0.48623	0.0356241	0.481857	0	0	0	0
Y54G11A.3	WBGene00013214	CHROMOSOME_II	142.992	0.451534	0.0355675	0.481857	0	0	0	0
C08F8.3	WBGene00007445	CHROMOSOME_IV	84.3561	0.521469	0.0356819	0.481909	0	0	0	0
Y58A7A.3	WBGene00021977	CHROMOSOME_V	442.603	0.58881	0.0356703	0.481909	0	0	0	0
F48G7.8	WBGene00018619	CHROMOSOME_V	18.9182	-0.766246	0.0357463	0.482133	0	0	0	0
T13B5.4	WBGene00000617	CHROMOSOME_II	2.92706	0.719507	0.0357526	0.482133	0	0	0	0
T27C10.3	WBGene00020858	CHROMOSOME_I	28.5764	0.647025	0.0357961	0.482355	0	0	0	0
C50E3.6	WBGene00016817	CHROMOSOME_V	119.373	-0.440655	0.03588	0.48312	0	0	0	0
C09G5.3	WBGene00000655	CHROMOSOME_II	20.7879	-0.756729	0.0359452	0.483271	0	0	0	0
Y71H2AM.11	WBGene00022176	CHROMOSOME_III	647.224	-0.3358	0.0359453	0.483271	0	0	0	0
C15C8.7	WBGene00007609	CHROMOSOME_V	140.125	-0.376404	0.0361691	0.485913	0	0	0	0
C25E10.2	WBGene00016092	CHROMOSOME_V	7.1252	0.762046	0.0363537	0.488025	0	0	0	0
C50B6.9	WBGene00008222	CHROMOSOME_V	22.9505	-0.682378	0.0364217	0.488373	0	0	0	0
F35D2.3	WBGene00018041	CHROMOSOME_II	54.6567	-0.516948	0.0364343	0.488373	0	0	0	0
F15H10.2	WBGene00000602	CHROMOSOME_V	121.186	-0.604644	0.0364722	0.488514	0	0	0	0
B0035.18	WBGene00044290	CHROMOSOME_IV	18.8689	0.662069	0.0365775	0.489373	0	0	0	0
C08H9.12	WBGene00007471	CHROMOSOME_II	8.61541	0.750029	0.0365912	0.489373	0	0	0	0
F23F12.13	WBGene00044455	CHROMOSOME_III	36.7156	-0.656914	0.0366944	0.490243	0	0	0	0
F29G6.3	WBGene00009259	CHROMOSOME_X	5752.88	0.297585	0.0367112	0.490243	0	0	0	0
F32H2.9	WBGene00006532	CHROMOSOME_I	11.6456	-0.732377	0.0367765	0.49038	0	0	0	0
Y39G8B.10	WBGene00012729	CHROMOSOME_II	9.27857	-0.726333	0.0367675	0.49038	0	0	0	0
K08D8.4	WBGene00010658	CHROMOSOME_IV	188.558	0.66442	0.0368691	0.490541	0	0	0	0
T23F11.6	WBGene00011957	CHROMOSOME_III	11.0909	0.730055	0.036871	0.490541	0	0	0	0
Y50D7A.9	WBGene00021757	CHROMOSOME_III	328.579	-0.349609	0.0368248	0.490541	0	0	0	0
EGAP5.1	WBGene00017150	CHROMOSOME_X	5.09376	-0.748147	0.0369565	0.491312	0	0	0	0
C07H6.8	WBGene00000854	CHROMOSOME_III	340.69	0.343297	0.0369924	0.491423	0	0	0	0
F42E11.4	WBGene00006584	CHROMOSOME_X	3890.06	0.385849	0.0370377	0.491658	0	0	0	0
F21H11.3	WBGene00006543	CHROMOSOME_III	442.253	-0.401986	0.0372445	0.493557	0	0	0	0
T10C6.14	WBGene00001875	CHROMOSOME_V	2.77129	-0.682277	0.037276	0.493557	0	0	0	0
T28F3.8	WBGene00012134	CHROMOSOME_IV	262.593	0.381315	0.0372914	0.493557	0	0	0	0
Y54H5A.2	WBGene00021900	CHROMOSOME_III	451.048	-0.369728	0.0372201	0.493557	0	0	0	0
F13H6.3	WBGene00017431	CHROMOSOME_V	720.771	0.443647	0.0373432	0.493877	0	0	0	0
F33E2.4	WBGene00009360	CHROMOSOME_I	14.5045	-0.738724	0.0374925	0.494524	0	0	0	0
T01G6.7	WBGene00003645	CHROMOSOME_V	43.9284	0.628099	0.0374554	0.494524	0	0	0	0
ZK783.1	WBGene00022816	CHROMOSOME_III	2159.86	0.543613	0.037503	0.494524	0	0	0	0
cTel54X.1	WBGene00008352	CHROMOSOME_III	114.369	-0.597868	0.0375	0.494524	0	0	0	0
F28B3.1	WBGene00017882	CHROMOSOME_I	1440.54	0.33266	0.037536	0.494593	0	0	0	0
C44B9.1	WBGene00008078	CHROMOSOME_III	310.62	-0.331989	0.0376668	0.495155	0	0	0	0
T27D12.1	WBGene00012085	CHROMOSOME_II	2165.26	-0.390473	0.0377017	0.495155	0	0	0	0
Y106G6E.5	WBGene00000426	CHROMOSOME_I	355.161	0.302664	0.037609	0.495155	0	0	0	0
Y39A1C.4	WBGene00012663	CHROMOSOME_III	489.523	-0.284892	0.0376565	0.495155	0	0	0	0
Y41D4A.1	WBGene00021504	CHROMOSOME_IV	23.3099	-0.630582	0.0377451	0.495155	0	0	0	0
Y57G11C.34	WBGene00013324	CHROMOSOME_IV	228.455	-0.367359	0.0377313	0.495155	0	0	0	0
F08B1.1	WBGene00006923	CHROMOSOME_II	3314.36	0.4993	0.0378509	0.496178	0	0	0	0
Y51B9A.6	WBGene00013088	CHROMOSOME_II	26.6072	0.649882	0.0380647	0.498615	0	0	0	0
F59A1.7	WBGene00010293	CHROMOSOME_V	26.2211	0.653617	0.0380935	0.498625	0	0	0	0
F18A1.2	WBGene00003012	CHROMOSOME_II	966.573	-0.540454	0.0381434	0.498913	0	0	0	0
F59A6.5	WBGene00019087	CHROMOSOME_II	255.118	0.310588	0.0382382	0.499786	0	0	0	0
ZK1025.10	WBGene00014189	CHROMOSOME_I	3.74803	-0.727895	0.0383648	0.501073	0	0	0	0
K04G11.3	WBGene00010571	CHROMOSOME_X	19.7435	0.704059	0.0385476	0.503092	0	0	0	0
F55D12.1	WBGene00010110	CHROMOSOME_I	115.292	-0.442449	0.0386071	0.503501	0	0	0	0
C39D10.3	WBGene00016531	CHROMOSOME_X	54.6094	-0.572839	0.0387406	0.504544	0	0	0	0
F37C4.4	WBGene00018144	CHROMOSOME_IV	232.945	-0.411419	0.0387471	0.504544	0	0	0	0
M153.5	WBGene00045481	CHROMOSOME_X	2.69063	-0.648348	0.038772	0.504544	0	0	0	0
F53G2.4	WBGene00004129	CHROMOSOME_II	225.094	0.462226	0.0389262	0.506023	0	0	0	0
Y39B6A.39	WBGene00012697	CHROMOSOME_V	525.969	-0.262471	0.0389423	0.506023	0	0	0	0
K08H10.6	WBGene00010698	CHROMOSOME_V	15.9978	-0.726496	0.0390087	0.506149	0	0	0	0
Y8A9A.2	WBGene00021171	CHROMOSOME_II	579.841	0.260964	0.0389995	0.506149	0	0	0	0
C42D4.13	WBGene00016598	CHROMOSOME_IV	36.6624	-0.74677	0.0390645	0.506504	0	0	0	0
F20G4.3	WBGene00003777	CHROMOSOME_I	3607.41	0.286583	0.0391554	0.506947	0	0	0	0
R09E12.9	WBGene00044514	CHROMOSOME_V	93.3857	0.638613	0.0391425	0.506947	0	0	0	0
F46G11.1	WBGene00018514	CHROMOSOME_X	92.4763	-0.51292	0.0392767	0.507076	0	0	0	0
T05A8.4	WBGene00020230	CHROMOSOME_II	990.391	-0.300805	0.0392774	0.507076	0	0	0	0
W06H8.2	WBGene00021066	CHROMOSOME_V	49.6807	0.660536	0.0392791	0.507076	0	0	0	0
ZK669.3	WBGene00014053	CHROMOSOME_II	50.8909	0.727233	0.0392014	0.507076	0	0	0	0
H12D21.9	WBGene00010385	CHROMOSOME_V	20.6547	-0.71771	0.0393995	0.508262	0	0	0	0
F53B3.3	WBGene00018742	CHROMOSOME_X	35.9338	-0.559623	0.0394756	0.508876	0	0	0	0
F07C3.7	WBGene00000003	CHROMOSOME_V	204.309	-0.439579	0.0395189	0.509067	0	0	0	0
F52C6.3	WBGene00018660	CHROMOSOME_II	3.39226	0.713705	0.0395533	0.509142	0	0	0	0
R04D3.1	WBGene00011009	CHROMOSOME_X	7.35151	0.751264	0.0395835	0.509164	0	0	0	0
C31E10.4	WBGene00007845	CHROMOSOME_X	1.42993	-0.580656	0.0397682	0.510434	0	0	0	0
C32H11.4	WBGene00007867	CHROMOSOME_IV	64.1523	0.620695	0.0397533	0.510434	0	0	0	0
F48D6.2	WBGene00005716	CHROMOSOME_X	7.79202	-0.749992	0.0397495	0.510434	0	0	0	0
Y53C12A.1	WBGene00006940	CHROMOSOME_II	256.443	0.42244	0.0398518	0.511141	0	0	0	0
F40F12.5	WBGene00009594	CHROMOSOME_III	1681.29	0.289428	0.0398979	0.511363	0	0	0	0
F11A10.6	WBGene00008687	CHROMOSOME_IV	374.866	-0.503581	0.0400008	0.512314	0	0	0	0
T28A11.21	WBGene00020883	CHROMOSOME_V	100.183	-0.495586	0.0402329	0.514917	0	0	0	0
Y57A10A.2	WBGene00013247	CHROMOSOME_II	31.4813	0.6448	0.0402768	0.51511	0	0	0	0
C48B4.1	WBGene00008167	CHROMOSOME_III	410.164	0.509054	0.0403943	0.516242	0	0	0	0
T01C4.1	WBGene00020141	CHROMOSOME_V	72.0136	0.463185	0.0404316	0.516349	0	0	0	0
F36H1.6	WBGene00000109	CHROMOSOME_IV	2924.55	-0.40936	0.0405142	0.516665	0	0	0	0
Y53F4B.35	WBGene00001779	CHROMOSOME_II	9.13953	0.745483	0.0404894	0.516665	0	0	0	0
D2005.7	WBGene00086551	CHROMOSOME_I	46.661	0.570783	0.0407485	0.519281	0	0	0	0
C14A4.8	WBGene00007559	CHROMOSOME_II	3.44358	-0.640188	0.0408681	0.520434	0	0	0	0
T25C8.1	WBGene00012017	CHROMOSOME_III	14.3724	0.732157	0.0409372	0.520942	0	0	0	0
B0507.8	WBGene00015225	CHROMOSOME_V	36.8884	0.663226	0.0411166	0.522852	0	0	0	0
T15B7.4	WBGene00000715	CHROMOSOME_V	1408.64	0.648866	0.041421	0.526348	0	0	0	0
C03G6.14	WBGene00015399	CHROMOSOME_V	14.3424	0.742516	0.0415908	0.527959	0	0	0	0
C45G7.3	WBGene00016670	CHROMOSOME_IV	20.4552	0.73778	0.041607	0.527959	0	0	0	0
Y53C12B.2	WBGene00013144	CHROMOSOME_II	1435.93	-0.419376	0.0416879	0.528609	0	0	0	0
K10G4.5	WBGene00010754	CHROMOSOME_V	46.7113	-0.618327	0.0417562	0.5291	0	0	0	0
F31D5.5	WBGene00017948	CHROMOSOME_II	171.205	0.517838	0.0419766	0.530431	0	0	0	0
R10E8.8	WBGene00011213	CHROMOSOME_V	117.443	0.464283	0.0419682	0.530431	0	0	0	0
Y105C5A.1270	WBGene00194646	CHROMOSOME_IV	2.30027	0.607175	0.04201	0.530431	0	0	0	0
Y60A3A.13	WBGene00013361	CHROMOSOME_V	335.999	-0.313072	0.0419881	0.530431	0	0	0	0
ZC21.3	WBGene00022505	CHROMOSOME_III	829.309	0.513962	0.041937	0.530431	0	0	0	0
K09F6.10	WBGene00019593	CHROMOSOME_II	195.277	0.493215	0.0421941	0.531173	0	0	0	0
T19B10.4	WBGene00004152	CHROMOSOME_V	1582.47	-0.310206	0.0421867	0.531173	0	0	0	0
T21C12.1	WBGene00006784	CHROMOSOME_III	1386.34	-0.320187	0.0422175	0.531173	0	0	0	0
Y38H6C.21	WBGene00012633	CHROMOSOME_V	5.12971	0.682273	0.0421816	0.531173	0	0	0	0
Y53F4B.24	WBGene00013170	CHROMOSOME_II	2.42925	0.670835	0.0421819	0.531173	0	0	0	0
T24C12.2	WBGene00001515	CHROMOSOME_X	157.984	-0.457237	0.0422498	0.531204	0	0	0	0
F33D11.4	WBGene00000436	CHROMOSOME_I	4.69701	-0.721774	0.0423463	0.531817	0	0	0	0
Y79H2A.1	WBGene00000273	CHROMOSOME_III	16531.7	0.444421	0.0423581	0.531817	0	0	0	0
F22F1.2	WBGene00017714	CHROMOSOME_X	11.8127	0.704441	0.0424691	0.532461	0	0	0	0
ZK721.2	WBGene00006764	CHROMOSOME_X	13003.5	0.412218	0.0424606	0.532461	0	0	0	0
C32E12.5	WBGene00004771	CHROMOSOME_I	402.233	-0.634679	0.0425805	0.533332	0	0	0	0
F11C7.4	WBGene00000792	CHROMOSOME_X	290.347	-0.645156	0.0425984	0.533332	0	0	0	0
C26E6.9	WBGene00004782	CHROMOSOME_III	694.759	0.293414	0.0426819	0.533628	0	0	0	0
C34E10.11	WBGene00016412	CHROMOSOME_III	512.61	-0.356541	0.042653	0.533628	0	0	0	0
C38H2.3	WBGene00008020	CHROMOSOME_III	92.0186	0.500256	0.0428806	0.535051	0	0	0	0
F14H12.3	WBGene00017471	CHROMOSOME_X	134.381	0.48681	0.0428857	0.535051	0	0	0	0
R05D8.8	WBGene00000977	CHROMOSOME_V	83.45	0.450179	0.0428847	0.535051	0	0	0	0
C24A8.4	WBGene00016038	CHROMOSOME_X	90.2752	-0.408109	0.0429424	0.535385	0	0	0	0
C45H4.13	WBGene00016694	CHROMOSOME_V	4.19653	0.708503	0.0430836	0.536099	0	0	0	0
D1007.2	WBGene00000629	CHROMOSOME_I	1.97306	0.62438	0.0430898	0.536099	0	0	0	0
F14D2.7	WBGene00017455	CHROMOSOME_II	28.5825	0.567636	0.0430618	0.536099	0	0	0	0
T19F4.1	WBGene00020586	CHROMOSOME_V	67.1233	-0.481591	0.043145	0.536411	0	0	0	0
T03F7.7	WBGene00011404	CHROMOSOME_V	166.675	0.371185	0.0431769	0.536433	0	0	0	0
F40F4.8	WBGene00004124	CHROMOSOME_X	330.268	0.498692	0.043298	0.536659	0	0	0	0
F56E10.4	WBGene00004496	CHROMOSOME_V	19939.2	-0.486688	0.0433051	0.536659	0	0	0	0
W04E12.6	WBGene00012251	CHROMOSOME_V	186.136	0.414095	0.0432725	0.536659	0	0	0	0
Y34D9B.1	WBGene00003238	CHROMOSOME_I	396.312	-0.427036	0.0433153	0.536659	0	0	0	0
C12D8.11	WBGene00004405	CHROMOSOME_V	1855.25	0.330726	0.043584	0.537004	0	0	0	0
C32E8.3	WBGene00016321	CHROMOSOME_I	844.248	0.343537	0.043517	0.537004	0	0	0	0
C37C3.13	WBGene00016505	CHROMOSOME_V	698.009	0.289448	0.0435746	0.537004	0	0	0	0
K10B2.5	WBGene00019608	CHROMOSOME_II	255.723	0.50656	0.0435513	0.537004	0	0	0	0
M02H5.6	WBGene00003688	CHROMOSOME_V	92.0912	-0.512524	0.0433749	0.537004	0	0	0	0
T03F7.1	WBGene00004910	CHROMOSOME_V	512.391	-0.37934	0.0434832	0.537004	0	0	0	0
T19H12.6	WBGene00020590	CHROMOSOME_V	55.0354	-0.642273	0.0434567	0.537004	0	0	0	0
W01D2.5	WBGene00012182	CHROMOSOME_II	252.406	0.467657	0.0434774	0.537004	0	0	0	0
T24A11.3	WBGene00006591	CHROMOSOME_III	385.582	0.359917	0.0437427	0.538588	0	0	0	0
F23B2.13	WBGene00009078	CHROMOSOME_IV	74.9985	-0.576231	0.043833	0.538956	0	0	0	0
Y39C12A.9	WBGene00012710	CHROMOSOME_IV	34.707	-0.600543	0.0438149	0.538956	0	0	0	0
B0281.3	WBGene00015110	CHROMOSOME_II	169.87	-0.400307	0.0440771	0.540096	0	0	0	0
C14A4.1	WBGene00007555	CHROMOSOME_II	377.283	-0.347553	0.044021	0.540096	0	0	0	0
C45B2.8	WBGene00016662	CHROMOSOME_X	19.9425	0.663641	0.0439877	0.540096	0	0	0	0
F23C8.9	WBGene00017738	CHROMOSOME_I	88.6237	0.415661	0.0440534	0.540096	0	0	0	0
Y57G11C.16	WBGene00004487	CHROMOSOME_IV	25539.1	-0.43222	0.0440363	0.540096	0	0	0	0
C10F3.2	WBGene00000979	CHROMOSOME_V	87.4999	-0.62656	0.0442214	0.540403	0	0	0	0
F13B9.6	WBGene00017421	CHROMOSOME_X	157.829	-0.365886	0.0442536	0.540403	0	0	0	0
F42C5.7	WBGene00001713	CHROMOSOME_IV	632.895	0.361856	0.0441687	0.540403	0	0	0	0
Y41D4B.10	WBGene00001105	CHROMOSOME_IV	3.87943	-0.722312	0.0441378	0.540403	0	0	0	0
ZK550.4	WBGene00013998	CHROMOSOME_IV	218.936	0.324391	0.0442463	0.540403	0	0	0	0
H12I13.4	WBGene00001401	CHROMOSOME_II	94.2729	0.439175	0.044412	0.541966	0	0	0	0
Y57G11A.1	WBGene00013289	CHROMOSOME_IV	1750.08	0.301132	0.044484	0.542473	0	0	0	0
ZK1067.8	WBGene00014212	CHROMOSOME_II	2.44652	0.649081	0.0445153	0.542484	0	0	0	0
F35D11.3	WBGene00018044	CHROMOSOME_II	255.103	0.441241	0.0446085	0.543249	0	0	0	0
C04H5.3	WBGene00007314	CHROMOSOME_II	16.9433	0.655517	0.0448114	0.544526	0	0	0	0
F47G9.4	WBGene00009831	CHROMOSOME_V	190.163	0.34008	0.0448185	0.544526	0	0	0	0
R11D1.1	WBGene00011242	CHROMOSOME_V	233.203	0.34248	0.0447851	0.544526	0	0	0	0
T20D4.17	WBGene00020622	CHROMOSOME_V	5.31125	-0.72153	0.0448354	0.544526	0	0	0	0
B0035.13	WBGene00007112	CHROMOSOME_IV	235.461	0.3616	0.044978	0.544962	0	0	0	0
E04F6.11	WBGene00000530	CHROMOSOME_II	180.841	0.422483	0.0450699	0.544962	0	0	0	0
F11A5.13	WBGene00008679	CHROMOSOME_V	7.4565	0.730579	0.0452643	0.544962	0	0	0	0
F18A11.5	WBGene00008932	CHROMOSOME_II	129.281	-0.354713	0.0453295	0.544962	0	0	0	0
F26A1.3	WBGene00017802	CHROMOSOME_III	2.39388	0.63635	0.0453233	0.544962	0	0	0	0
F56D1.7	WBGene00000935	CHROMOSOME_II	482.948	0.567781	0.0450184	0.544962	0	0	0	0
R05A10.6	WBGene00011023	CHROMOSOME_IV	14.2952	-0.72786	0.0451866	0.544962	0	0	0	0
R144.6	WBGene00020096	CHROMOSOME_III	134.223	-0.379393	0.0452466	0.544962	0	0	0	0
R17.1	WBGene00011267	CHROMOSOME_III	5.30045	0.71966	0.0449036	0.544962	0	0	0	0
T04D1.3	WBGene00006791	CHROMOSOME_I	1152.96	0.297219	0.0453101	0.544962	0	0	0	0
T07C12.12	WBGene00011576	CHROMOSOME_V	36.1574	0.551129	0.0451309	0.544962	0	0	0	0
T28F3.3	WBGene00044067	CHROMOSOME_IV	68.2438	0.494939	0.0452618	0.544962	0	0	0	0
Y27F2A.5	WBGene00021297	CHROMOSOME_II	3.84087	-0.7108	0.0449515	0.544962	0	0	0	0
Y43F8B.2	WBGene00012813	CHROMOSOME_V	1330.3	0.332457	0.0452202	0.544962	0	0	0	0
ZK287.2	WBGene00013963	CHROMOSOME_V	317.437	0.306646	0.0451129	0.544962	0	0	0	0
F17C11.4	WBGene00008915	CHROMOSOME_V	449.135	-0.273377	0.0453878	0.545296	0	0	0	0
R186.8	WBGene00011309	CHROMOSOME_V	162.833	-0.380524	0.0454713	0.545564	0	0	0	0
T27B7.1	WBGene00003649	CHROMOSOME_V	75.1127	-0.495826	0.0454438	0.545564	0	0	0	0
F26F4.13	WBGene00017832	CHROMOSOME_III	29.9576	0.574814	0.0455042	0.545591	0	0	0	0
F57G12.1	WBGene00010221	CHROMOSOME_X	1754.76	-0.361385	0.0455967	0.545967	0	0	0	0
ZK858.4	WBGene00003209	CHROMOSOME_I	509.905	0.375734	0.0455797	0.545967	0	0	0	0
B0238.1	WBGene00015067	CHROMOSOME_V	206.486	0.455497	0.0457249	0.545974	0	0	0	0
B0365.5	WBGene00007152	CHROMOSOME_V	240.103	-0.548263	0.0457417	0.545974	0	0	0	0
C01G12.1	WBGene00007242	CHROMOSOME_II	243.912	-0.547965	0.0457983	0.545974	0	0	0	0
F01D5.5	WBGene00008495	CHROMOSOME_II	386.087	-0.363739	0.0458421	0.545974	0	0	0	0
F20D12.1	WBGene00017641	CHROMOSOME_IV	960.773	0.408736	0.0457676	0.545974	0	0	0	0
F22G12.1	WBGene00009061	CHROMOSOME_I	96.3996	0.44892	0.0457255	0.545974	0	0	0	0
F25E5.4	WBGene00017785	CHROMOSOME_V	134.848	-0.388901	0.0457259	0.545974	0	0	0	0
Y37E3.7	WBGene00004409	CHROMOSOME_I	15048.7	-0.538376	0.0458196	0.545974	0	0	0	0
B0464.6	WBGene00007186	CHROMOSOME_III	495.12	0.259864	0.0460732	0.546901	0	0	0	0
F11E6.3	WBGene00008707	CHROMOSOME_IV	9091.16	0.4849	0.0460275	0.546901	0	0	0	0
F46A9.3	WBGene00006681	CHROMOSOME_I	73.5877	-0.491989	0.0460026	0.546901	0	0	0	0
T21E3.1	WBGene00020652	CHROMOSOME_I	41.4309	0.645455	0.0459859	0.546901	0	0	0	0
W09D10.4	WBGene00012362	CHROMOSOME_III	1201.79	0.286432	0.0460722	0.546901	0	0	0	0
T08A9.9	WBGene00004990	CHROMOSOME_X	3547.69	0.31629	0.0462383	0.548131	0	0	0	0
Y18D10A.22	WBGene00014864	CHROMOSOME_I	10.537	-0.724806	0.0462163	0.548131	0	0	0	0
D1081.9	WBGene00008387	CHROMOSOME_I	33.1238	0.614478	0.0463724	0.549356	0	0	0	0
F55G1.1	WBGene00018899	CHROMOSOME_IV	20.2051	-0.711087	0.0464475	0.54988	0	0	0	0
C24B5.4	WBGene00016046	CHROMOSOME_V	143.516	0.4019	0.0466405	0.5518	0	0	0	0
F09E10.7	WBGene00017297	CHROMOSOME_X	54.1274	-0.558566	0.0466818	0.551922	0	0	0	0
ZC84.2	WBGene00006526	CHROMOSOME_III	7.65234	0.725587	0.0467555	0.552427	0	0	0	0
F07C4.7	WBGene00017201	CHROMOSOME_V	2024.91	0.48754	0.0469175	0.553073	0	0	0	0
F16G10.9	WBGene00017524	CHROMOSOME_II	4.35721	-0.661576	0.0468879	0.553073	0	0	0	0
K07G5.1	WBGene00010641	CHROMOSOME_I	1255.61	0.377247	0.0468619	0.553073	0	0	0	0
Y7A9A.1	WBGene00012416	CHROMOSOME_IV	227.63	0.454306	0.0469342	0.553073	0	0	0	0
Y39B6A.20	WBGene00000214	CHROMOSOME_V	74633.8	0.479798	0.0471205	0.554902	0	0	0	0
F40F8.8	WBGene00009579	CHROMOSOME_II	77.1436	-0.425913	0.0474451	0.558356	0	0	0	0
C41G7.7	WBGene00008064	CHROMOSOME_I	3.91157	-0.687429	0.0476313	0.559072	0	0	0	0
C48E7.6	WBGene00016751	CHROMOSOME_I	275.304	-0.398371	0.0475772	0.559072	0	0	0	0
K11D12.3	WBGene00005655	CHROMOSOME_V	806.322	0.370478	0.047602	0.559072	0	0	0	0
R10E11.5	WBGene00011217	CHROMOSOME_III	94.5739	-0.400038	0.0475718	0.559072	0	0	0	0
C54D1.6	WBGene00000238	CHROMOSOME_X	390.599	-0.329415	0.0477399	0.55961	0	0	0	0
F58G1.2	WBGene00010264	CHROMOSOME_II	182.239	0.365943	0.0477253	0.55961	0	0	0	0
ZK121.2	WBGene00022664	CHROMOSOME_III	445.714	0.373735	0.047883	0.56092	0	0	0	0
C25F6.8	WBGene00044569	CHROMOSOME_X	8.61855	-0.720791	0.0479207	0.560993	0	0	0	0
B0213.17	WBGene00015046	CHROMOSOME_V	1265.72	0.382319	0.0480286	0.561345	0	0	0	0
C39E9.2	WBGene00008027	CHROMOSOME_IV	181.722	0.424684	0.0480452	0.561345	0	0	0	0
ZK669.2	WBGene00014052	CHROMOSOME_II	85.485	0.409221	0.0480238	0.561345	0	0	0	0
C28H8.3	WBGene00016194	CHROMOSOME_III	6520.08	-0.21832	0.0480781	0.561362	0	0	0	0
Y87G2A.16	WBGene00013602	CHROMOSOME_I	40.5553	0.586176	0.0481096	0.561363	0	0	0	0
M03C11.7	WBGene00010844	CHROMOSOME_III	660.082	0.243888	0.0482638	0.562431	0	0	0	0
W02H3.3	WBGene00195208	CHROMOSOME_X	2.8705	-0.531864	0.0482642	0.562431	0	0	0	0
T23G11.7	WBGene00011972	CHROMOSOME_I	1057.97	0.404244	0.0483004	0.562486	0	0	0	0
F44B9.6	WBGene00003021	CHROMOSOME_III	660.058	0.244193	0.0483371	0.562546	0	0	0	0
F53A9.7	WBGene00018730	CHROMOSOME_X	587.08	0.431477	0.0484057	0.56261	0	0	0	0
T25F10.6	WBGene00020808	CHROMOSOME_V	24261.6	0.349713	0.0483914	0.56261	0	0	0	0
C26G2.1	WBGene00007750	CHROMOSOME_X	310.198	-0.329465	0.0484679	0.562966	0	0	0	0
C27A2.1	WBGene00016151	CHROMOSOME_II	422.528	0.32571	0.0485161	0.56316	0	0	0	0
C14F11.6	WBGene00015781	CHROMOSOME_X	663.226	-0.619684	0.048762	0.564879	0	0	0	0
F01D4.1	WBGene00008485	CHROMOSOME_IV	11.0833	-0.7052	0.048767	0.564879	0	0	0	0
F18A11.1	WBGene00004242	CHROMOSOME_II	9.18645	0.700677	0.0488049	0.564879	0	0	0	0
R31.1	WBGene00004855	CHROMOSOME_V	7505.1	0.245586	0.0488226	0.564879	0	0	0	0
ZK909.3	WBGene00014148	CHROMOSOME_I	913.853	0.241885	0.0488164	0.564879	0	0	0	0
F54A5.1	WBGene00018786	CHROMOSOME_I	541.843	-0.560607	0.0490062	0.565581	0	0	0	0
K07H8.10	WBGene00019510	CHROMOSOME_IV	6795.66	-0.270481	0.0489646	0.565581	0	0	0	0
R151.5	WBGene00006592	CHROMOSOME_III	954.213	-0.303091	0.0490946	0.565581	0	0	0	0
T07D1.2	WBGene00020301	CHROMOSOME_X	617.667	-0.314927	0.0490491	0.565581	0	0	0	0
T19H12.9	WBGene00020592	CHROMOSOME_V	404.009	-0.490612	0.0491051	0.565581	0	0	0	0
W02F12.2	WBGene00020947	CHROMOSOME_V	196.391	0.47311	0.0489171	0.565581	0	0	0	0
W03F8.3	WBGene00020993	CHROMOSOME_IV	149.467	-0.369108	0.0490315	0.565581	0	0	0	0
Y43F8B.9	WBGene00012819	CHROMOSOME_V	50.8356	-0.523621	0.0492354	0.566716	0	0	0	0
Y6B3B.5	WBGene00012390	CHROMOSOME_I	173.998	-0.33084	0.0492891	0.566968	0	0	0	0
B0545.4	WBGene00015247	CHROMOSOME_IV	2.23455	0.633135	0.049623	0.568652	0	0	0	0
C47D12.3	WBGene00008137	CHROMOSOME_II	2.29286	0.577664	0.049573	0.568652	0	0	0	0
F14D7.10	WBGene00008797	CHROMOSOME_V	2.23455	0.633135	0.049623	0.568652	0	0	0	0
K06A4.7	WBGene00010597	CHROMOSOME_V	313.1	-0.437433	0.0494684	0.568652	0	0	0	0
R11G1.7	WBGene00044725	CHROMOSOME_X	21.7807	-0.687392	0.0496586	0.568652	0	0	0	0
T07F8.3	WBGene00001597	CHROMOSOME_II	133.041	0.458571	0.0496361	0.568652	0	0	0	0
T26C5.1	WBGene00001761	CHROMOSOME_II	289	0.454436	0.0495047	0.568652	0	0	0	0
T24C2.1	WBGene00004301	CHROMOSOME_X	12.3131	-0.680966	0.0496953	0.568707	0	0	0	0
W08E12.6	WBGene00021087	CHROMOSOME_IV	22.5447	-0.66791	0.0498049	0.569595	0	0	0	0
F22B5.7	WBGene00006994	CHROMOSOME_II	1978.8	0.254576	0.0499564	0.570962	0	0	0	0
D2045.6	WBGene00000836	CHROMOSOME_III	973.324	0.273065	0.0500056	0.571159	0	0	0	0
B0198.3	WBGene00007116	CHROMOSOME_X	186.311	-0.344127	0.0502193	0.572895	0	0	0	0
C16C4.15	WBGene00015839	CHROMOSOME_II	10.1896	0.701138	0.0503705	0.572895	0	0	0	0
C18C4.2	WBGene00000477	CHROMOSOME_V	159.942	0.355705	0.0503158	0.572895	0	0	0	0
R07G3.2	WBGene00019939	CHROMOSOME_II	121.738	0.648863	0.0503793	0.572895	0	0	0	0
R13A1.4	WBGene00006748	CHROMOSOME_IV	48.3117	-0.504367	0.050334	0.572895	0	0	0	0
W01A11.5	WBGene00020911	CHROMOSOME_V	329.284	-0.439865	0.0503824	0.572895	0	0	0	0
Y111B2A.15	WBGene00013737	CHROMOSOME_III	523.378	-0.33993	0.0502285	0.572895	0	0	0	0
F28D1.1	WBGene00009211	CHROMOSOME_IV	625.01	-0.285621	0.0505098	0.573978	0	0	0	0
C43E11.11	WBGene00016608	CHROMOSOME_I	578.829	-0.247222	0.0506134	0.574634	0	0	0	0
F14H12.8	WBGene00017475	CHROMOSOME_X	7.44169	-0.713419	0.0506486	0.574634	0	0	0	0
Y55F3BR.4	WBGene00021941	CHROMOSOME_IV	41.6276	-0.522859	0.0506642	0.574634	0	0	0	0
F16B4.5	WBGene00017507	CHROMOSOME_V	49.5293	-0.545268	0.0507215	0.574919	0	0	0	0
F12A10.8	WBGene00017397	CHROMOSOME_II	52.3293	0.467065	0.0508032	0.57548	0	0	0	0
K01D12.11	WBGene00010470	CHROMOSOME_V	352.55	0.445923	0.0509003	0.576214	0	0	0	0
K02E2.8	WBGene00010509	CHROMOSOME_V	7.84207	-0.709308	0.0509497	0.576407	0	0	0	0
F23H11.9	WBGene00017763	CHROMOSOME_III	406.629	-0.276864	0.0510528	0.577208	0	0	0	0
K07B1.1	WBGene00006623	CHROMOSOME_V	19.1051	0.607719	0.0511935	0.578065	0	0	0	0
T20F5.5	WBGene00020627	CHROMOSOME_I	4.6053	0.69451	0.0511855	0.578065	0	0	0	0
T24H10.7	WBGene00012005	CHROMOSOME_II	1121.09	0.297185	0.0512579	0.578426	0	0	0	0
C40H1.4	WBGene00001242	CHROMOSOME_III	143.792	-0.600306	0.0512915	0.578439	0	0	0	0
B0213.16	WBGene00015045	CHROMOSOME_V	31.3871	0.639661	0.0513455	0.578683	0	0	0	0
F52E1.5	WBGene00018694	CHROMOSOME_V	64.7054	-0.688119	0.0515705	0.580485	0	0	0	0
M7.2	WBGene00002214	CHROMOSOME_IV	115.247	0.394687	0.051563	0.580485	0	0	0	0
F48C1.5	WBGene00018598	CHROMOSOME_I	58.6246	0.476432	0.051653	0.580682	0	0	0	0
F55H2.6	WBGene00000550	CHROMOSOME_III	2367.71	-0.411648	0.0516369	0.580682	0	0	0	0
C06A5.6	WBGene00015504	CHROMOSOME_I	146.216	0.428626	0.0517395	0.581288	0	0	0	0
C41G11.4	WBGene00016570	CHROMOSOME_X	74.8471	-0.418215	0.0518772	0.582196	0	0	0	0
R07H5.8	WBGene00011128	CHROMOSOME_IV	9292.05	-0.262878	0.0518856	0.582196	0	0	0	0
C12D5.9	WBGene00015710	CHROMOSOME_V	51.4271	0.494634	0.0520821	0.582934	0	0	0	0
K05F1.5	WBGene00019407	CHROMOSOME_II	217.141	-0.49616	0.0520364	0.582934	0	0	0	0
T02G5.12	WBGene00020168	CHROMOSOME_II	85.3827	0.398306	0.0519846	0.582934	0	0	0	0
W10C8.2	WBGene00004077	CHROMOSOME_I	384.114	0.298276	0.0520499	0.582934	0	0	0	0
F59H6.3	WBGene00019134	CHROMOSOME_II	8.0493	-0.704457	0.0522234	0.584149	0	0	0	0
F48F7.2	WBGene00006372	CHROMOSOME_X	367.582	0.411156	0.0522632	0.584228	0	0	0	0
Y55F3BL.1	WBGene00021935	CHROMOSOME_IV	239.156	-0.301838	0.0524072	0.585438	0	0	0	0
Y73E7A.3	WBGene00022270	CHROMOSOME_I	117.703	-0.386674	0.0524371	0.585438	0	0	0	0
B0334.1	WBGene00007142	CHROMOSOME_II	3561.31	0.533316	0.0525687	0.586264	0	0	0	0
K02G10.1	WBGene00019344	CHROMOSOME_X	129.465	0.360484	0.0525768	0.586264	0	0	0	0
F46B6.7	WBGene00009772	CHROMOSOME_V	9988.29	-0.294348	0.0526162	0.586337	0	0	0	0
F20D6.10	WBGene00017639	CHROMOSOME_V	134.06	-0.400205	0.0527194	0.586482	0	0	0	0
F55H12.4	WBGene00010135	CHROMOSOME_I	2854.33	0.565001	0.0526755	0.586482	0	0	0	0
Y113G7B.12	WBGene00013762	CHROMOSOME_V	73.6583	-0.428269	0.0527279	0.586482	0	0	0	0
B0207.5	WBGene00015028	CHROMOSOME_I	7.63987	0.699255	0.0528126	0.586842	0	0	0	0
R05D8.9	WBGene00019886	CHROMOSOME_V	4.47889	0.686504	0.052826	0.586842	0	0	0	0
C33D3.3	WBGene00007894	CHROMOSOME_X	24.2076	-0.682349	0.052895	0.586878	0	0	0	0
Y22F5A.1	WBGene00012494	CHROMOSOME_V	86.2782	0.454219	0.0528696	0.586878	0	0	0	0
C08H9.10	WBGene00007469	CHROMOSOME_II	5.17927	0.689563	0.0532789	0.588126	0	0	0	0
C09D4.2	WBGene00015633	CHROMOSOME_I	69.4173	-0.439371	0.0532929	0.588126	0	0	0	0
C14B1.1	WBGene00003962	CHROMOSOME_III	6040.13	0.382231	0.053437	0.588126	0	0	0	0
F16B12.4	WBGene00008880	CHROMOSOME_X	94.3395	0.423941	0.0533176	0.588126	0	0	0	0
F25H2.7	WBGene00009121	CHROMOSOME_I	58.9161	0.494132	0.053469	0.588126	0	0	0	0
F35G12.8	WBGene00004874	CHROMOSOME_III	1015.24	0.291048	0.0530906	0.588126	0	0	0	0
F36A2.14	WBGene00023490	CHROMOSOME_I	3.64545	0.617939	0.0533427	0.588126	0	0	0	0
F37H8.6	WBGene00194955	CHROMOSOME_II	3.78943	-0.636084	0.0533005	0.588126	0	0	0	0
F46C8.7	WBGene00018486	CHROMOSOME_X	22.558	-0.606519	0.0534443	0.588126	0	0	0	0
F52F12.1	WBGene00003842	CHROMOSOME_I	10.3578	0.681378	0.0534288	0.588126	0	0	0	0
F53H8.3	WBGene00018779	CHROMOSOME_X	58.9015	-0.550877	0.053395	0.588126	0	0	0	0
T26C5.5	WBGene00012035	CHROMOSOME_II	42.3337	0.534181	0.0534008	0.588126	0	0	0	0
Y110A7A.8	WBGene00022458	CHROMOSOME_I	553.197	0.292758	0.053301	0.588126	0	0	0	0
Y48G1C.10	WBGene00021683	CHROMOSOME_I	9.25083	-0.703805	0.0533928	0.588126	0	0	0	0
C16C10.3	WBGene00007624	CHROMOSOME_III	831.595	0.384878	0.0535527	0.588589	0	0	0	0
C16C4.16	WBGene00015840	CHROMOSOME_II	1.22527	0.514815	0.0535771	0.588589	0	0	0	0
C47E8.11	WBGene00044180	CHROMOSOME_V	10.4897	0.703973	0.0536446	0.588969	0	0	0	0
M79.2	WBGene00010902	CHROMOSOME_X	492.255	0.350998	0.0536921	0.589021	0	0	0	0
Y51A2D.12	WBGene00005191	CHROMOSOME_V	10.2454	-0.697026	0.0537155	0.589021	0	0	0	0
C07E3.3	WBGene00007414	CHROMOSOME_II	763.422	0.460135	0.053811	0.589706	0	0	0	0
C14A11.3	WBGene00006496	CHROMOSOME_X	395.998	-0.361745	0.0540459	0.591116	0	0	0	0
C34F11.3	WBGene00016415	CHROMOSOME_II	4109.55	-0.321097	0.053989	0.591116	0	0	0	0
F21D9.4	WBGene00009018	CHROMOSOME_V	15.355	0.653892	0.0540399	0.591116	0	0	0	0
ZK783.6	WBGene00044448	CHROMOSOME_III	2.34078	0.505502	0.0540722	0.591116	0	0	0	0
PAR2.1	WBGene00019800	CHROMOSOME_III	339.953	-0.292781	0.0541952	0.591587	0	0	0	0
T05H10.8	WBGene00011512	CHROMOSOME_II	34.3252	-0.656331	0.0542147	0.591587	0	0	0	0
ZK1290.10	WBGene00022891	CHROMOSOME_II	29.9101	0.70053	0.0541568	0.591587	0	0	0	0
K09C8.1	WBGene00003943	CHROMOSOME_X	306.269	0.392293	0.054299	0.592144	0	0	0	0
C09B8.7	WBGene00003911	CHROMOSOME_X	826.061	0.298232	0.0543348	0.592173	0	0	0	0
C18H9.7	WBGene00004507	CHROMOSOME_II	465.993	-0.272272	0.0544976	0.593584	0	0	0	0
C02B4.2	WBGene00003616	CHROMOSOME_X	339.979	0.517528	0.0546032	0.594372	0	0	0	0
T08A9.2	WBGene00020335	CHROMOSOME_X	449.246	0.52418	0.0547371	0.595466	0	0	0	0
F23B2.10	WBGene00009077	CHROMOSOME_IV	7.55559	0.700334	0.0550383	0.598017	0	0	0	0
F45D3.3	WBGene00009723	CHROMOSOME_V	1571.35	-0.28507	0.0550386	0.598017	0	0	0	0
C46F4.1	WBGene00001175	CHROMOSOME_X	11.278	-0.687632	0.0552309	0.599741	0	0	0	0
F32B5.2	WBGene00017976	CHROMOSOME_I	53.5162	-0.507713	0.0554077	0.601295	0	0	0	0
C08F11.1	WBGene00007450	CHROMOSOME_IV	99.401	0.578548	0.0554582	0.601474	0	0	0	0
F47A4.5	WBGene00009801	CHROMOSOME_X	1218.2	0.42211	0.0554916	0.601474	0	0	0	0
F10B5.1	WBGene00004421	CHROMOSOME_II	29386	-0.454037	0.0555599	0.601848	0	0	0	0
Y50D4C.4	WBGene00005024	CHROMOSOME_V	276.473	-0.318987	0.0557434	0.603376	0	0	0	0
ZK354.8	WBGene00022709	CHROMOSOME_IV	7.62598	0.695786	0.0557686	0.603376	0	0	0	0
C36E6.3	WBGene00003369	CHROMOSOME_X	18970.2	0.284574	0.0558536	0.60393	0	0	0	0
B0454.9	WBGene00015200	CHROMOSOME_II	108.514	-0.546807	0.0558934	0.603994	0	0	0	0
H05G16.1	WBGene00001490	CHROMOSOME_X	517.305	-0.263265	0.0560105	0.604403	0	0	0	0
R05G6.6	WBGene00001624	CHROMOSOME_IV	78.7826	0.430471	0.0560045	0.604403	0	0	0	0
T27F6.8	WBGene00012107	CHROMOSOME_I	428.996	0.410573	0.0560517	0.604403	0	0	0	0
ZK1321.4	WBGene00014262	CHROMOSOME_II	1647.88	0.301161	0.0560668	0.604403	0	0	0	0
T05C3.2	WBGene00020254	CHROMOSOME_V	25.436	-0.56477	0.0562171	0.605292	0	0	0	0
W01A8.1	WBGene00007024	CHROMOSOME_I	3861.33	0.383369	0.0562146	0.605292	0	0	0	0
C35A5.3	WBGene00007947	CHROMOSOME_V	106.131	-0.57945	0.0562925	0.605738	0	0	0	0
C36B7.5	WBGene00016468	CHROMOSOME_X	35.9112	-0.588683	0.0563295	0.605771	0	0	0	0
Y38E10A.4	WBGene00012582	CHROMOSOME_II	37.5795	0.506761	0.0564722	0.60694	0	0	0	0
R11E3.5	WBGene00003694	CHROMOSOME_IV	133.103	0.37239	0.0566531	0.608518	0	0	0	0
C14B9.7	WBGene00004433	CHROMOSOME_III	32661.5	-0.365391	0.0571337	0.608999	0	0	0	0
C15A11.2	WBGene00007597	CHROMOSOME_I	12.455	0.658376	0.056906	0.608999	0	0	0	0
C39F7.2	WBGene00016539	CHROMOSOME_V	569.12	-0.385084	0.0571623	0.608999	0	0	0	0
F17A2.1	WBGene00006966	CHROMOSOME_X	1.86171	-0.579774	0.0568136	0.608999	0	0	0	0
F33E2.10	WBGene00077769	CHROMOSOME_I	3.53922	0.667936	0.0571777	0.608999	0	0	0	0
F35F10.7	WBGene00018057	CHROMOSOME_V	29.3958	0.552794	0.0570394	0.608999	0	0	0	0
F55C10.1	WBGene00000554	CHROMOSOME_V	761.838	-0.250723	0.0572196	0.608999	0	0	0	0
H04D03.3	WBGene00010364	CHROMOSOME_III	5.0766	0.669332	0.057067	0.608999	0	0	0	0
K06A1.3	WBGene00019426	CHROMOSOME_II	79.0744	-0.43657	0.0570375	0.608999	0	0	0	0
K06B4.1	WBGene00003641	CHROMOSOME_V	3.93141	-0.672832	0.0568592	0.608999	0	0	0	0
R74.1	WBGene00003073	CHROMOSOME_III	4213.73	-0.298601	0.0571398	0.608999	0	0	0	0
T10F2.3	WBGene00006736	CHROMOSOME_III	345.131	0.333022	0.0572441	0.608999	0	0	0	0
Y105E8A.26	WBGene00013683	CHROMOSOME_I	1355.46	-0.310018	0.0569619	0.608999	0	0	0	0
Y53C12B.1	WBGene00013143	CHROMOSOME_II	331.857	-0.30869	0.0567413	0.608999	0	0	0	0
Y58G8A.1	WBGene00021981	CHROMOSOME_V	174.052	-0.398067	0.0569123	0.608999	0	0	0	0
ZK1290.13	WBGene00022893	CHROMOSOME_II	178.571	0.35174	0.0567785	0.608999	0	0	0	0
F21D5.4	WBGene00009009	CHROMOSOME_IV	70.4161	-0.422865	0.0573632	0.609903	0	0	0	0
T10B10.5	WBGene00011682	CHROMOSOME_X	24.6472	-0.572497	0.0575889	0.611938	0	0	0	0
F28B12.3	WBGene00017895	CHROMOSOME_II	412.344	0.413627	0.0578873	0.614581	0	0	0	0
Y79H2A.3	WBGene00013580	CHROMOSOME_III	1403.32	0.221174	0.0579065	0.614581	0	0	0	0
C13C12.2	WBGene00007552	CHROMOSOME_V	242.21	-0.544131	0.0579564	0.614601	0	0	0	0
T05D4.2	WBGene00011475	CHROMOSOME_III	3.45873	0.671084	0.0579774	0.614601	0	0	0	0
F43E2.4	WBGene00001812	CHROMOSOME_II	1019.41	0.497424	0.0581413	0.615973	0	0	0	0
Y110A7A.12	WBGene00022461	CHROMOSOME_I	40.6642	0.498632	0.0582332	0.61658	0	0	0	0
B0205.14	WBGene00044646	CHROMOSOME_I	3.80076	0.648986	0.0583719	0.61695	0	0	0	0
H04M03.2	WBGene00019152	CHROMOSOME_IV	4.3669	-0.626366	0.058307	0.61695	0	0	0	0
K02G10.8	WBGene00001032	CHROMOSOME_X	501.418	0.259364	0.0583429	0.61695	0	0	0	0
F43G9.9	WBGene00000777	CHROMOSOME_I	685.429	0.354971	0.0584176	0.617068	0	0	0	0
ZC412.3	WBGene00013884	CHROMOSOME_V	1094.9	0.321399	0.0586057	0.618689	0	0	0	0
F32A7.8	WBGene00044245	CHROMOSOME_I	1.30576	0.495428	0.0587896	0.61953	0	0	0	0
R04B3.3	WBGene00019868	CHROMOSOME_X	57.1335	-0.629494	0.0587267	0.61953	0	0	0	0
T09D3.7	WBGene00005184	CHROMOSOME_V	1.30576	0.495428	0.0587896	0.61953	0	0	0	0
C27D8.1	WBGene00007777	CHROMOSOME_IV	7.99845	0.688143	0.0589996	0.621035	0	0	0	0
T05B11.6	WBGene00005661	CHROMOSOME_V	3.01765	0.558717	0.059002	0.621035	0	0	0	0
C44B12.8	WBGene00005905	CHROMOSOME_IV	1.12538	0.49818	0.059093	0.621627	0	0	0	0
B0432.9	WBGene00015190	CHROMOSOME_II	32.3393	-0.582745	0.0591781	0.621922	0	0	0	0
C48C5.3	WBGene00016748	CHROMOSOME_X	16.5464	-0.652377	0.0592091	0.621922	0	0	0	0
ZK265.7	WBGene00013959	CHROMOSOME_I	190.536	-0.427335	0.0592257	0.621922	0	0	0	0
B0303.7	WBGene00015128	CHROMOSOME_III	552.767	0.373835	0.0593132	0.622298	0	0	0	0
D2063.2	WBGene00017061	CHROMOSOME_V	1.60624	0.559979	0.0593662	0.622298	0	0	0	0
K08F4.4	WBGene00001621	CHROMOSOME_IV	194.087	0.40006	0.0593461	0.622298	0	0	0	0
C29H12.5	WBGene00016236	CHROMOSOME_II	69.9327	0.459891	0.0596524	0.623102	0	0	0	0
H35B03.2	WBGene00019264	CHROMOSOME_IV	93.8378	-0.398787	0.0595639	0.623102	0	0	0	0
R02D5.6	WBGene00010979	CHROMOSOME_V	4.6294	0.667287	0.0596035	0.623102	0	0	0	0
Y51B9A.9	WBGene00013091	CHROMOSOME_II	38.2884	-0.494409	0.0595912	0.623102	0	0	0	0
Y71A12B.12	WBGene00013509	CHROMOSOME_I	105.726	-0.47104	0.0596189	0.623102	0	0	0	0
Y73B3A.18	WBGene00022219	CHROMOSOME_X	235.51	-0.333521	0.0596294	0.623102	0	0	0	0
C09B8.8	WBGene00015625	CHROMOSOME_X	9.56116	0.682031	0.0597196	0.623268	0	0	0	0
T20F5.6	WBGene00020628	CHROMOSOME_I	503.829	0.274207	0.0597381	0.623268	0	0	0	0
ZK1067.6	WBGene00006367	CHROMOSOME_II	1694.68	-0.405548	0.0597892	0.623436	0	0	0	0
K08D10.9	WBGene00019532	CHROMOSOME_IV	10.7157	-0.674384	0.0599324	0.624564	0	0	0	0
F49E11.5	WBGene00009891	CHROMOSOME_IV	9.79595	-0.686462	0.0600005	0.624909	0	0	0	0
F41G4.8	WBGene00018311	CHROMOSOME_X	91.8858	0.420299	0.0600827	0.625035	0	0	0	0
R09F10.5	WBGene00019988	CHROMOSOME_X	51.3534	0.525512	0.0600791	0.625035	0	0	0	0
EEED8.14	WBGene00017142	CHROMOSOME_II	29.0893	0.545545	0.0601433	0.625301	0	0	0	0
F52H3.4	WBGene00009946	CHROMOSOME_II	20.2161	0.599441	0.0602066	0.625595	0	0	0	0
F41G4.5	WBGene00018309	CHROMOSOME_X	18.5912	-0.600358	0.0603051	0.625669	0	0	0	0
Y42H9B.1	WBGene00000689	CHROMOSOME_IV	45.82	-0.659084	0.0603048	0.625669	0	0	0	0
Y53F4B.4	WBGene00013151	CHROMOSOME_II	116.409	-0.339918	0.060319	0.625669	0	0	0	0
ZK105.5	WBGene00022656	CHROMOSOME_V	51.5727	0.467803	0.0603822	0.625961	0	0	0	0
ZK673.1	WBGene00014057	CHROMOSOME_II	106.179	0.38711	0.0604417	0.626214	0	0	0	0
R05C11.4	WBGene00044467	CHROMOSOME_IV	150.139	-0.390686	0.0605349	0.626452	0	0	0	0
Y57G11C.36	WBGene00013325	CHROMOSOME_IV	240.306	-0.302586	0.0605141	0.626452	0	0	0	0
K08D10.10	WBGene00019533	CHROMOSOME_IV	50.3272	0.449117	0.0606648	0.6271	0	0	0	0
W09C2.3	WBGene00003151	CHROMOSOME_IV	5747.33	0.220863	0.0606721	0.6271	0	0	0	0
Y39G10AR.7	WBGene00021465	CHROMOSOME_I	98.8883	0.533018	0.0607029	0.6271	0	0	0	0
C54G4.5	WBGene00008315	CHROMOSOME_I	36.8554	-0.564108	0.0607545	0.627269	0	0	0	0
C07G2.1	WBGene00000465	CHROMOSOME_III	245.882	0.490627	0.0609048	0.627567	0	0	0	0
C30F12.4	WBGene00016263	CHROMOSOME_I	23.2758	0.5688	0.0609539	0.627567	0	0	0	0
F08D12.3	WBGene00017247	CHROMOSOME_II	242.288	0.43857	0.0609592	0.627567	0	0	0	0
T01B6.1	WBGene00020134	CHROMOSOME_X	163.667	-0.579786	0.0608287	0.627567	0	0	0	0
Y97E10AR.1	WBGene00022396	CHROMOSOME_V	162.545	-0.466643	0.0609337	0.627567	0	0	0	0
F18C12.1	WBGene00000485	CHROMOSOME_I	286.66	0.397961	0.0611514	0.629183	0	0	0	0
C18D1.2	WBGene00007669	CHROMOSOME_II	2.35764	-0.595272	0.0613517	0.629521	0	0	0	0
C39E9.7	WBGene00008031	CHROMOSOME_IV	226.041	0.337093	0.0613432	0.629521	0	0	0	0
R05G6.9	WBGene00019901	CHROMOSOME_IV	81.7131	-0.672501	0.0612841	0.629521	0	0	0	0
Y39D8B.2	WBGene00021450	CHROMOSOME_V	3.0195	0.647653	0.0612476	0.629521	0	0	0	0
Y45G5AL.2	WBGene00044528	CHROMOSOME_V	2.66289	0.635509	0.0613608	0.629521	0	0	0	0
C06E1.4	WBGene00001612	CHROMOSOME_III	45.7299	-0.479658	0.0614693	0.629548	0	0	0	0
C09G5.1	WBGene00001586	CHROMOSOME_II	48.9528	-0.529206	0.0614165	0.629548	0	0	0	0
C10C5.1	WBGene00007505	CHROMOSOME_IV	594.188	0.301593	0.0614617	0.629548	0	0	0	0
ZK822.2	WBGene00014090	CHROMOSOME_IV	436.526	0.491026	0.0615782	0.630302	0	0	0	0
C09G9.3	WBGene00007494	CHROMOSOME_IV	4.08252	-0.640129	0.0616614	0.630412	0	0	0	0
C48B6.3	WBGene00016741	CHROMOSOME_I	272.563	0.43659	0.0616787	0.630412	0	0	0	0
F16B12.1	WBGene00008879	CHROMOSOME_X	10.5102	-0.674425	0.0618009	0.630412	0	0	0	0
K10E9.1	WBGene00019634	CHROMOSOME_I	264.886	0.311234	0.061752	0.630412	0	0	0	0
M01A8.1	WBGene00010795	CHROMOSOME_III	107.776	0.437376	0.0617934	0.630412	0	0	0	0
Y116F11B.12	WBGene00001629	CHROMOSOME_V	977.464	0.288046	0.061712	0.630412	0	0	0	0
B0464.3	WBGene00007185	CHROMOSOME_III	1123.92	0.364417	0.0620237	0.632223	0	0	0	0
F32E10.9	WBGene00043068	CHROMOSOME_IV	56.8131	0.495317	0.0622409	0.632223	0	0	0	0
F54C9.7	WBGene00010043	CHROMOSOME_II	52.4368	-0.550643	0.0621117	0.632223	0	0	0	0
K08E4.2	WBGene00010666	CHROMOSOME_IV	31.2791	0.612471	0.0621229	0.632223	0	0	0	0
R06C7.2	WBGene00011062	CHROMOSOME_I	25.5222	0.558746	0.062262	0.632223	0	0	0	0
R53.7	WBGene00011276	CHROMOSOME_II	556.497	-0.292496	0.0622467	0.632223	0	0	0	0
T26A5.2	WBGene00020819	CHROMOSOME_III	116.1	0.375037	0.0621414	0.632223	0	0	0	0
Y82E9BR.15	WBGene00001236	CHROMOSOME_III	574.346	-0.31912	0.0622384	0.632223	0	0	0	0
K03H1.2	WBGene00003389	CHROMOSOME_III	996.054	0.244926	0.0623975	0.633239	0	0	0	0
Y39H10A.2	WBGene00021479	CHROMOSOME_V	7.01436	0.677719	0.0624576	0.633488	0	0	0	0
C05C8.9	WBGene00015466	CHROMOSOME_V	136.633	0.465609	0.0625345	0.633577	0	0	0	0
K02E11.5	WBGene00010514	CHROMOSOME_V	113.994	-0.353835	0.0625374	0.633577	0	0	0	0
Y60A3A.25	WBGene00044211	CHROMOSOME_V	15.9789	-0.614219	0.062582	0.633669	0	0	0	0
F58A4.3	WBGene00001831	CHROMOSOME_III	160.674	0.357417	0.0627266	0.634649	0	0	0	0
T05A6.1	WBGene00000516	CHROMOSOME_II	196.109	-0.333969	0.0627499	0.634649	0	0	0	0
C05C10.5	WBGene00007332	CHROMOSOME_II	20.8907	0.624332	0.0629633	0.634786	0	0	0	0
C33F10.7	WBGene00016355	CHROMOSOME_II	240.838	-0.312341	0.0629473	0.634786	0	0	0	0
K02D3.2	WBGene00010505	CHROMOSOME_X	20.107	-0.637667	0.0630376	0.634786	0	0	0	0
K05F6.11	WBGene00044697	CHROMOSOME_II	27.0574	-0.675377	0.0629402	0.634786	0	0	0	0
K07C11.3	WBGene00019476	CHROMOSOME_V	118.692	0.520592	0.0628582	0.634786	0	0	0	0
R06B9.3	WBGene00011054	CHROMOSOME_II	438.923	-0.346296	0.062988	0.634786	0	0	0	0
T23C6.5	WBGene00020727	CHROMOSOME_X	33.8853	-0.534485	0.0628683	0.634786	0	0	0	0
T24D1.2	WBGene00011985	CHROMOSOME_I	241.642	0.285581	0.063048	0.634786	0	0	0	0
R90.3	WBGene00011285	CHROMOSOME_V	108.616	-0.414286	0.0631393	0.634987	0	0	0	0
Y75B12B.3	WBGene00013568	CHROMOSOME_V	28.3835	-0.605916	0.0631247	0.634987	0	0	0	0
T27B7.5	WBGene00020851	CHROMOSOME_V	5.5979	0.670815	0.0632115	0.635162	0	0	0	0
Y22D7AR.6	WBGene00021260	CHROMOSOME_III	177.674	-0.423242	0.0632634	0.635162	0	0	0	0
ZK945.1	WBGene00014164	CHROMOSOME_II	453.331	0.325131	0.0632387	0.635162	0	0	0	0
F08A8.4	WBGene00008567	CHROMOSOME_I	166.049	-0.495665	0.0633313	0.635486	0	0	0	0
R06A4.10	WBGene00000059	CHROMOSOME_II	23.5443	-0.566095	0.0634188	0.636006	0	0	0	0
ZK816.5	WBGene00000989	CHROMOSOME_X	3.90771	-0.662419	0.0634584	0.636046	0	0	0	0
C18E3.6	WBGene00015975	CHROMOSOME_I	168.775	0.370054	0.0635006	0.636111	0	0	0	0
F54B11.10	WBGene00010033	CHROMOSOME_X	43.7322	-0.608977	0.0635526	0.636275	0	0	0	0
F19G12.7	WBGene00000025	CHROMOSOME_X	1.29094	0.482398	0.0636529	0.636621	0	0	0	0
T05F1.11	WBGene00011495	CHROMOSOME_I	199.488	-0.479652	0.0636942	0.636621	0	0	0	0
Y57G11C.45	WBGene00013334	CHROMOSOME_IV	130.35	-0.404419	0.0636898	0.636621	0	0	0	0
F52E1.1	WBGene00004078	CHROMOSOME_V	55.8475	0.616465	0.0637426	0.636748	0	0	0	0
K08E7.2	WBGene00002002	CHROMOSOME_IV	470.164	-0.326163	0.0638365	0.637329	0	0	0	0
T05H4.7	WBGene00020270	CHROMOSOME_V	27.2572	-0.6653	0.0638939	0.637545	0	0	0	0
B0334.13	WBGene00007149	CHROMOSOME_II	15.0218	-0.660302	0.0643303	0.640467	0	0	0	0
K01F9.2	WBGene00010475	CHROMOSOME_III	80.1266	-0.396943	0.0643217	0.640467	0	0	0	0
T07D4.4	WBGene00011580	CHROMOSOME_II	918.175	0.245581	0.064249	0.640467	0	0	0	0
Y17G7B.20	WBGene00012471	CHROMOSOME_II	4110.58	-0.328466	0.0643221	0.640467	0	0	0	0
Y74C9A.5	WBGene00022279	CHROMOSOME_I	305.807	-0.293152	0.0643961	0.640764	0	0	0	0
C06E7.3	WBGene00015540	CHROMOSOME_IV	575.309	-0.387828	0.0644785	0.641227	0	0	0	0
K06C4.17	WBGene00019448	CHROMOSOME_V	34.3852	-0.567537	0.0646358	0.642433	0	0	0	0
Y32F6A.1	WBGene00012527	CHROMOSOME_V	39.6052	0.549402	0.0647121	0.642834	0	0	0	0
C05D2.5	WBGene00001514	CHROMOSOME_III	189.436	0.459816	0.0647582	0.642933	0	0	0	0
C04H5.2	WBGene00007313	CHROMOSOME_II	1.70166	-0.550278	0.0648298	0.643286	0	0	0	0
C09G5.2	WBGene00007488	CHROMOSOME_II	161.778	-0.312572	0.0649495	0.644105	0	0	0	0
F38E11.13	WBGene00044248	CHROMOSOME_IV	7.40866	-0.667757	0.0650164	0.644105	0	0	0	0
F55G1.11	WBGene00001934	CHROMOSOME_IV	53.1084	-0.568328	0.0650206	0.644105	0	0	0	0
C55B7.9	WBGene00007018	CHROMOSOME_I	170.21	-0.473876	0.0650897	0.644432	0	0	0	0
R102.6	WBGene00011293	CHROMOSOME_IV	34.8091	0.511291	0.06515	0.644464	0	0	0	0
T01C1.4	WBGene00011317	CHROMOSOME_X	22.6392	-0.603638	0.0652448	0.644464	0	0	0	0
T13B5.1	WBGene00004902	CHROMOSOME_II	1348.03	-0.280684	0.0652736	0.644464	0	0	0	0
Y48E1B.9	WBGene00013008	CHROMOSOME_II	455.261	0.553199	0.0652113	0.644464	0	0	0	0
Y56A3A.7	WBGene00013228	CHROMOSOME_III	994.809	0.227713	0.0651872	0.644464	0	0	0	0
R119.2	WBGene00020088	CHROMOSOME_I	268.292	-0.288657	0.0653651	0.64501	0	0	0	0
B0391.5	WBGene00007162	CHROMOSOME_V	17.1004	0.613862	0.0655428	0.64522	0	0	0	0
C41C4.10	WBGene00044049	CHROMOSOME_II	581.725	-0.353058	0.0655969	0.64522	0	0	0	0
C47F8.5	WBGene00008161	CHROMOSOME_I	3.96938	-0.5888	0.0655996	0.64522	0	0	0	0
F55G1.5	WBGene00018901	CHROMOSOME_IV	34.5807	0.52069	0.0655597	0.64522	0	0	0	0
K01C8.9	WBGene00003821	CHROMOSOME_II	1677.21	-0.359813	0.0656149	0.64522	0	0	0	0
T08B2.3	WBGene00020344	CHROMOSOME_I	2.02391	0.550424	0.0656395	0.64522	0	0	0	0
Y52B11A.8	WBGene00013127	CHROMOSOME_I	170.872	0.550269	0.0654676	0.64522	0	0	0	0
T03F1.12	WBGene00020193	CHROMOSOME_I	48.9146	-0.487459	0.065736	0.645813	0	0	0	0
C04F5.1	WBGene00004795	CHROMOSOME_V	248.735	0.326403	0.0658996	0.646293	0	0	0	0
C05E11.1	WBGene00015492	CHROMOSOME_X	336.474	0.311959	0.0663491	0.646293	0	0	0	0
C07G1.2	WBGene00015571	CHROMOSOME_IV	61.2491	-0.524983	0.0663096	0.646293	0	0	0	0
C18H9.1	WBGene00016000	CHROMOSOME_II	2.57299	-0.57356	0.0662681	0.646293	0	0	0	0
C34B2.7	WBGene00016392	CHROMOSOME_I	275.059	0.259465	0.0659944	0.646293	0	0	0	0
C52B9.10	WBGene00016869	CHROMOSOME_X	3.74886	-0.640498	0.0658374	0.646293	0	0	0	0
H14E04.2	WBGene00019199	CHROMOSOME_III	352.689	-0.290371	0.0659956	0.646293	0	0	0	0
K10C2.4	WBGene00019620	CHROMOSOME_X	1746.98	0.315283	0.066356	0.646293	0	0	0	0
R11G1.2	WBGene00020011	CHROMOSOME_X	14.8882	-0.618554	0.0663569	0.646293	0	0	0	0
T06E4.3	WBGene00000226	CHROMOSOME_V	548.699	0.35905	0.0661749	0.646293	0	0	0	0
T10H4.11	WBGene00011699	CHROMOSOME_V	44.9472	0.545004	0.0661831	0.646293	0	0	0	0
T11A5.3	WBGene00011702	CHROMOSOME_V	1.14974	0.476438	0.065994	0.646293	0	0	0	0
T13G4.2	WBGene00020489	CHROMOSOME_X	94.955	-0.392436	0.0663471	0.646293	0	0	0	0
Y11D7A.19	WBGene00077756	CHROMOSOME_IV	3.7485	0.656556	0.0661934	0.646293	0	0	0	0
Y47D3A.32	WBGene00012938	CHROMOSOME_III	11.3781	-0.654729	0.0663458	0.646293	0	0	0	0
Y47G6A.14	WBGene00021640	CHROMOSOME_I	36.5045	0.559903	0.0663645	0.646293	0	0	0	0
C56G2.15	WBGene00016983	CHROMOSOME_III	31.513	0.567511	0.066432	0.646492	0	0	0	0
Y38C1AA.11	WBGene00021401	CHROMOSOME_IV	222.525	-0.455737	0.0664574	0.646492	0	0	0	0
C06H5.1	WBGene00007392	CHROMOSOME_V	46.3013	0.509774	0.0667623	0.646657	0	0	0	0
C13G3.3	WBGene00007554	CHROMOSOME_V	949.864	-0.293418	0.0666833	0.646657	0	0	0	0
C31C9.1	WBGene00006404	CHROMOSOME_II	1741.28	0.356221	0.0666283	0.646657	0	0	0	0
D1054.13	WBGene00008379	CHROMOSOME_V	51.8791	0.43425	0.0667643	0.646657	0	0	0	0
F37A4.3	WBGene00018133	CHROMOSOME_III	32.905	-0.657158	0.0667448	0.646657	0	0	0	0
K12D12.2	WBGene00003789	CHROMOSOME_II	2046.93	0.260154	0.0666239	0.646657	0	0	0	0
T01D1.6	WBGene00000034	CHROMOSOME_II	131.392	-0.555894	0.0666941	0.646657	0	0	0	0
Y108G3AL.7	WBGene00044689	CHROMOSOME_V	674.061	0.289728	0.0665536	0.646657	0	0	0	0
F21A3.7	WBGene00008997	CHROMOSOME_V	145.927	-0.316552	0.0668469	0.646754	0	0	0	0
F55E10.7	WBGene00018886	CHROMOSOME_X	222.478	0.405538	0.0668218	0.646754	0	0	0	0
Y39B6A.41	WBGene00012699	CHROMOSOME_V	18.5397	-0.649621	0.0669599	0.647496	0	0	0	0
C18A11.4	WBGene00015950	CHROMOSOME_X	2.15974	-0.584998	0.0670874	0.648379	0	0	0	0
F45F2.13	WBGene00001880	CHROMOSOME_V	12.5663	-0.656371	0.0673662	0.65072	0	0	0	0
Y54G2A.21	WBGene00021886	CHROMOSOME_IV	24.6601	-0.564375	0.06741	0.650791	0	0	0	0
C29E6.5	WBGene00003633	CHROMOSOME_IV	147.981	-0.475683	0.0674626	0.650947	0	0	0	0
B0250.9	WBGene00007126	CHROMOSOME_V	133.651	-0.475028	0.0676312	0.651313	0	0	0	0
E02H4.5	WBGene00008463	CHROMOSOME_X	11.5023	0.643837	0.0677199	0.651313	0	0	0	0
F15C11.1	WBGene00004773	CHROMOSOME_I	1327.05	-0.303939	0.067573	0.651313	0	0	0	0
F33A8.4	WBGene00009352	CHROMOSOME_II	303.992	-0.363574	0.0677088	0.651313	0	0	0	0
F58G1.7	WBGene00010269	CHROMOSOME_II	279.734	0.590272	0.0675751	0.651313	0	0	0	0
T11B7.2	WBGene00011707	CHROMOSOME_IV	61.967	-0.437021	0.0677561	0.651313	0	0	0	0
Y47H9C.2	WBGene00012948	CHROMOSOME_I	146.564	-0.370006	0.0676619	0.651313	0	0	0	0
Y54G9A.4	WBGene00013207	CHROMOSOME_II	9.48193	-0.659745	0.0678849	0.6522	0	0	0	0
C15C7.5	WBGene00015791	CHROMOSOME_X	1673.18	0.454578	0.0680088	0.652343	0	0	0	0
C50H11.1	WBGene00016849	CHROMOSOME_V	107.34	-0.406322	0.0680281	0.652343	0	0	0	0
F07A11.2	WBGene00008546	CHROMOSOME_II	1716.87	-0.386024	0.0680069	0.652343	0	0	0	0
T08B2.11	WBGene00020349	CHROMOSOME_I	26.6193	0.581041	0.0680461	0.652343	0	0	0	0
ZC410.1	WBGene00003610	CHROMOSOME_IV	245.723	0.391621	0.0681008	0.652517	0	0	0	0
D1053.4	WBGene00008369	CHROMOSOME_X	78.7811	0.454872	0.0681486	0.652625	0	0	0	0
F59F3.5	WBGene00006897	CHROMOSOME_X	14.4218	-0.631801	0.0682153	0.652913	0	0	0	0
F08A8.1	WBGene00008564	CHROMOSOME_I	1268.27	-0.435443	0.068272	0.653105	0	0	0	0
T25B9.6	WBGene00012012	CHROMOSOME_IV	1.15714	0.468387	0.0683592	0.653242	0	0	0	0
VK10D6R.1	WBGene00012152	CHROMOSOME_V	420.885	0.434878	0.0683595	0.653242	0	0	0	0
F09D12.2	WBGene00017281	CHROMOSOME_IV	7.18991	-0.653157	0.0685341	0.653859	0	0	0	0
F36D1.1	WBGene00009461	CHROMOSOME_I	81.8467	-0.402132	0.0684915	0.653859	0	0	0	0
T16H12.2	WBGene00011812	CHROMOSOME_III	3.99669	0.651087	0.0685276	0.653859	0	0	0	0
F28H7.6	WBGene00009239	CHROMOSOME_V	20.0953	0.572913	0.0686999	0.653876	0	0	0	0
K11G12.3	WBGene00004877	CHROMOSOME_X	2.45209	0.607484	0.0686146	0.653876	0	0	0	0
T04A8.10	WBGene00011411	CHROMOSOME_III	139.03	0.34314	0.0686245	0.653876	0	0	0	0
T05C12.9	WBGene00011472	CHROMOSOME_II	2.23191	0.583295	0.0687557	0.653876	0	0	0	0
T24B8.4	WBGene00011978	CHROMOSOME_II	1578.34	0.369827	0.0686597	0.653876	0	0	0	0
T25B9.9	WBGene00012015	CHROMOSOME_IV	3497.35	0.249831	0.0687238	0.653876	0	0	0	0
C12C8.2	WBGene00007533	CHROMOSOME_I	259.344	0.400181	0.0688504	0.654428	0	0	0	0
Y49F6B.12	WBGene00044376	CHROMOSOME_II	24.157	-0.656243	0.0689421	0.65495	0	0	0	0
F14F9.4	WBGene00017467	CHROMOSOME_V	428.919	0.475556	0.0691248	0.65514	0	0	0	0
F18E9.2	WBGene00003745	CHROMOSOME_X	111.177	-0.428708	0.069174	0.65514	0	0	0	0
R04E5.2	WBGene00019869	CHROMOSOME_X	89.7933	0.46652	0.0692355	0.65514	0	0	0	0
W04A8.4	WBGene00012239	CHROMOSOME_I	429.693	-0.319775	0.0692033	0.65514	0	0	0	0
Y34B4A.2	WBGene00021319	CHROMOSOME_X	24.1949	0.614564	0.0691389	0.65514	0	0	0	0
Y47G6A.30	WBGene00021653	CHROMOSOME_I	2.98957	-0.609743	0.0690654	0.65514	0	0	0	0
Y49F6B.1	WBGene00021714	CHROMOSOME_II	177.902	0.406955	0.0690714	0.65514	0	0	0	0
Y6G8.9	WBGene00050974	CHROMOSOME_V	33.8957	-0.507915	0.0692558	0.65514	0	0	0	0
F25D1.3	WBGene00009108	CHROMOSOME_V	15.1147	-0.659561	0.0693578	0.655756	0	0	0	0
C35A5.11	WBGene00044024	CHROMOSOME_V	12.4373	-0.646677	0.0694297	0.656089	0	0	0	0
C01G5.5	WBGene00015307	CHROMOSOME_IV	61.6067	-0.415067	0.0695509	0.656886	0	0	0	0
T12A7.1	WBGene00001577	CHROMOSOME_IV	207.865	0.42607	0.0698337	0.659207	0	0	0	0
C50D2.2	WBGene00016806	CHROMOSOME_II	87.4217	-0.491712	0.0699352	0.659574	0	0	0	0
Y82E9BR.12	WBGene00022345	CHROMOSOME_III	7.80866	-0.65605	0.0699464	0.659574	0	0	0	0
F37C4.3	WBGene00018143	CHROMOSOME_IV	2.11984	0.581297	0.0700597	0.659576	0	0	0	0
F58A4.1	WBGene00010226	CHROMOSOME_III	6.391	-0.661175	0.070083	0.659576	0	0	0	0
Y47G6A.32	WBGene00044437	CHROMOSOME_I	20.4717	-0.636332	0.0700946	0.659576	0	0	0	0
Y48C3A.17	WBGene00001162	CHROMOSOME_II	167.682	-0.322595	0.070015	0.659576	0	0	0	0
Y39E4B.5	WBGene00012716	CHROMOSOME_III	21.2479	0.59089	0.0701513	0.659762	0	0	0	0
B0001.2	WBGene00007087	CHROMOSOME_IV	185.8	0.371625	0.0702764	0.660243	0	0	0	0
ZK185.5	WBGene00044481	CHROMOSOME_IV	116.461	0.414095	0.070261	0.660243	0	0	0	0
F11E6.10	WBGene00008713	CHROMOSOME_IV	5.60142	0.659187	0.0703741	0.660813	0	0	0	0
C16C8.14	WBGene00015852	CHROMOSOME_II	24.945	0.602431	0.0704319	0.660912	0	0	0	0
Y51H4A.7	WBGene00013103	CHROMOSOME_IV	416.882	-0.299224	0.0704588	0.660912	0	0	0	0
F41G4.1	WBGene00018307	CHROMOSOME_X	14.6128	-0.61174	0.0706747	0.662589	0	0	0	0
ZK512.7	WBGene00013986	CHROMOSOME_III	23.7119	0.55525	0.0707218	0.662683	0	0	0	0
C06G1.2	WBGene00015546	CHROMOSOME_X	50.1133	-0.658848	0.0708205	0.662911	0	0	0	0
Y45G12C.14	WBGene00005607	CHROMOSOME_V	0.95981	0.464236	0.0708106	0.662911	0	0	0	0
C08A9.8	WBGene00015588	CHROMOSOME_X	2.54628	-0.610097	0.0709614	0.663533	0	0	0	0
F44B9.1	WBGene00001059	CHROMOSOME_III	664.62	-0.554402	0.0709414	0.663533	0	0	0	0
B0563.9	WBGene00044687	CHROMOSOME_X	11.1899	0.643657	0.0713966	0.666925	0	0	0	0
ZK1010.1	WBGene00006728	CHROMOSOME_III	10332.8	0.498924	0.0713988	0.666925	0	0	0	0
C06A12.4	WBGene00001550	CHROMOSOME_IV	10.2445	0.638803	0.0715048	0.667565	0	0	0	0
C08F11.8	WBGene00007455	CHROMOSOME_IV	2008.01	0.496419	0.0715758	0.667569	0	0	0	0
ZC373.4	WBGene00013869	CHROMOSOME_X	264.105	0.394018	0.0715801	0.667569	0	0	0	0
F09F3.5	WBGene00008627	CHROMOSOME_V	2.32163	-0.461316	0.0716683	0.66774	0	0	0	0
T24C4.5	WBGene00020761	CHROMOSOME_III	33.0138	0.557711	0.0716733	0.66774	0	0	0	0
D1081.2	WBGene00006844	CHROMOSOME_I	309.557	-0.360738	0.0718582	0.669113	0	0	0	0
ZK973.1	WBGene00022830	CHROMOSOME_I	279.459	0.280105	0.0720363	0.670422	0	0	0	0
F35F10.1	WBGene00018052	CHROMOSOME_V	126.047	-0.620696	0.0722042	0.67127	0	0	0	0
Y69A2AR.22	WBGene00022093	CHROMOSOME_IV	477.332	0.23321	0.0722403	0.67127	0	0	0	0
Y9C9A.13	WBGene00021180	CHROMOSOME_IV	1.1868	-0.470588	0.0721812	0.67127	0	0	0	0
K09A9.1	WBGene00010700	CHROMOSOME_X	2057.72	0.311353	0.0723851	0.672266	0	0	0	0
W08F4.6	WBGene00021095	CHROMOSOME_II	2202.73	-0.562762	0.0724263	0.672298	0	0	0	0
F59F3.2	WBGene00000750	CHROMOSOME_X	30.5531	-0.605766	0.0724695	0.67235	0	0	0	0
C12D5.7	WBGene00015709	CHROMOSOME_V	395.982	0.523624	0.0726475	0.672602	0	0	0	0
C16C10.8	WBGene00007628	CHROMOSOME_III	270.276	-0.379516	0.0725766	0.672602	0	0	0	0
R13A5.10	WBGene00020052	CHROMOSOME_III	61.9561	0.497095	0.0726187	0.672602	0	0	0	0
W03G9.2	WBGene00021014	CHROMOSOME_I	114.059	0.420302	0.0725555	0.672602	0	0	0	0
B0361.8	WBGene00015162	CHROMOSOME_III	361.32	0.326	0.0732992	0.672713	0	0	0	0
C08B6.4	WBGene00007425	CHROMOSOME_V	70.3146	-0.635482	0.0730329	0.672713	0	0	0	0
C08E8.4	WBGene00007440	CHROMOSOME_V	303.886	-0.332701	0.0731165	0.672713	0	0	0	0
C09B9.8	WBGene00044484	CHROMOSOME_IV	83.2508	-0.494105	0.0728453	0.672713	0	0	0	0
C14B1.3	WBGene00007574	CHROMOSOME_III	506.753	0.411595	0.0731867	0.672713	0	0	0	0
C17H1.3	WBGene00007656	CHROMOSOME_I	5.67424	0.648129	0.0735644	0.672713	0	0	0	0
C36H8.2	WBGene00002128	CHROMOSOME_IV	260.602	-0.287345	0.0732	0.672713	0	0	0	0
C50F4.14	WBGene00008237	CHROMOSOME_V	434.185	-0.374508	0.0735346	0.672713	0	0	0	0
C53B4.7	WBGene00000266	CHROMOSOME_IV	577.258	-0.474396	0.0734778	0.672713	0	0	0	0
F13B12.2	WBGene00008730	CHROMOSOME_IV	59.5279	0.582468	0.0728786	0.672713	0	0	0	0
F23F1.4	WBGene00017745	CHROMOSOME_II	305.238	-0.367922	0.0733822	0.672713	0	0	0	0
F25E5.8	WBGene00017789	CHROMOSOME_V	1050.31	0.431042	0.073441	0.672713	0	0	0	0
F40E10.3	WBGene00000822	CHROMOSOME_X	5010.05	0.230871	0.0731554	0.672713	0	0	0	0
F40F12.4	WBGene00009593	CHROMOSOME_III	8.67405	-0.637365	0.0728966	0.672713	0	0	0	0
F46F11.3	WBGene00006456	CHROMOSOME_I	5.69368	-0.624433	0.0728822	0.672713	0	0	0	0
F48E8.2	WBGene00018609	CHROMOSOME_III	268.499	0.255711	0.072829	0.672713	0	0	0	0
F55G1.12	WBGene00018905	CHROMOSOME_IV	3.68563	0.619031	0.073308	0.672713	0	0	0	0
T07A9.11	WBGene00004493	CHROMOSOME_IV	18580.4	-0.413801	0.0733004	0.672713	0	0	0	0
T09B9.5	WBGene00011646	CHROMOSOME_X	2.93283	-0.615491	0.0735061	0.672713	0	0	0	0
T25D10.2	WBGene00020800	CHROMOSOME_II	40.4354	-0.534077	0.0734125	0.672713	0	0	0	0
T28F4.2	WBGene00012137	CHROMOSOME_I	47.7485	0.460316	0.0730331	0.672713	0	0	0	0
W04A4.6	WBGene00012235	CHROMOSOME_I	70.2495	-0.411916	0.073466	0.672713	0	0	0	0
Y113G7B.5	WBGene00001482	CHROMOSOME_V	38.1627	0.485187	0.0734406	0.672713	0	0	0	0
Y66H1A.2	WBGene00022044	CHROMOSOME_IV	295.457	-0.273788	0.0729959	0.672713	0	0	0	0
F32B5.8	WBGene00000788	CHROMOSOME_I	5283.23	-0.522271	0.0736095	0.672781	0	0	0	0
F43D2.6	WBGene00044191	CHROMOSOME_V	268.066	0.339037	0.0737295	0.673532	0	0	0	0
Y55D5A.1	WBGene00021915	CHROMOSOME_III	369.312	-0.383142	0.0739379	0.675091	0	0	0	0
F54B11.5	WBGene00010028	CHROMOSOME_X	302.656	0.31048	0.0741699	0.676516	0	0	0	0
F57A10.5	WBGene00003650	CHROMOSOME_V	39.1352	-0.486848	0.0741321	0.676516	0	0	0	0
F43D9.2	WBGene00004283	CHROMOSOME_III	212.369	-0.288279	0.074251	0.676617	0	0	0	0
W01D2.1	WBGene00012179	CHROMOSOME_II	11359	-0.43369	0.0742569	0.676617	0	0	0	0
K02F3.9	WBGene00019332	CHROMOSOME_III	358.687	-0.306004	0.0744674	0.67819	0	0	0	0
T07G12.11	WBGene00011601	CHROMOSOME_IV	54.821	0.432356	0.0745601	0.678687	0	0	0	0
T28D9.4	WBGene00020896	CHROMOSOME_II	106.7	0.396959	0.0746269	0.678949	0	0	0	0
ZK899.8	WBGene00001516	CHROMOSOME_X	1143.97	-0.331531	0.0746911	0.679186	0	0	0	0
ZK867.1	WBGene00044068	CHROMOSOME_X	816.122	-0.256226	0.074797	0.679803	0	0	0	0
C38C6.2	WBGene00000225	CHROMOSOME_II	964.31	-0.207124	0.0749061	0.680448	0	0	0	0
F53C3.6	WBGene00018750	CHROMOSOME_II	72.5163	0.378884	0.0751838	0.682426	0	0	0	0
K12D12.5	WBGene00010787	CHROMOSOME_II	58.9822	0.467359	0.0752003	0.682426	0	0	0	0
C07H6.5	WBGene00000479	CHROMOSOME_III	1447.95	0.453452	0.075407	0.682624	0	0	0	0
F13D12.10	WBGene00008744	CHROMOSOME_II	46.4081	-0.495386	0.0755304	0.682624	0	0	0	0
F32H5.7	WBGene00006693	CHROMOSOME_V	109.811	-0.327553	0.0755608	0.682624	0	0	0	0
F56D2.7	WBGene00000420	CHROMOSOME_III	655.331	0.270094	0.0754051	0.682624	0	0	0	0
F57H12.3	WBGene00003879	CHROMOSOME_IV	599.234	0.392691	0.0755454	0.682624	0	0	0	0
H21P03.2	WBGene00010409	CHROMOSOME_IV	144.465	0.352562	0.0755974	0.682624	0	0	0	0
K12B6.11	WBGene00195164	CHROMOSOME_V	9.38774	-0.648363	0.0756048	0.682624	0	0	0	0
W04B5.4	WBGene00021021	CHROMOSOME_III	287.774	-0.299472	0.0753453	0.682624	0	0	0	0
Y39B6A.40	WBGene00012698	CHROMOSOME_V	15.5055	0.610867	0.0753809	0.682624	0	0	0	0
Y82E9BR.6	WBGene00022339	CHROMOSOME_III	31.7718	-0.617176	0.0754466	0.682624	0	0	0	0
Y57G11C.9	WBGene00013307	CHROMOSOME_IV	1547.91	-0.210465	0.0757121	0.683247	0	0	0	0
B0513.2	WBGene00007195	CHROMOSOME_IV	177.294	0.304534	0.075896	0.68456	0	0	0	0
T27D1.3	WBGene00012084	CHROMOSOME_III	51.7464	-0.434119	0.0760611	0.685703	0	0	0	0
F08G2.7	WBGene00008578	CHROMOSOME_II	172.295	-0.411701	0.0761233	0.685756	0	0	0	0
T23G4.1	WBGene00006580	CHROMOSOME_IV	458.961	-0.327158	0.0761439	0.685756	0	0	0	0
C01A2.7	WBGene00007219	CHROMOSOME_I	312.626	-0.365392	0.0762847	0.685795	0	0	0	0
C04H5.1	WBGene00007312	CHROMOSOME_II	209.038	-0.300758	0.0763019	0.685795	0	0	0	0
T23G7.3	WBGene00011966	CHROMOSOME_II	2157.5	-0.299977	0.0762706	0.685795	0	0	0	0
ZK546.11	WBGene00001778	CHROMOSOME_II	6.38328	0.642821	0.0762198	0.685795	0	0	0	0
C15A11.7	WBGene00007599	CHROMOSOME_I	455.808	-0.386006	0.0764943	0.685796	0	0	0	0
F22F1.3	WBGene00017715	CHROMOSOME_X	35.5752	-0.556048	0.0764505	0.685796	0	0	0	0
F35C5.9	WBGene00009397	CHROMOSOME_II	338.07	-0.308514	0.076361	0.685796	0	0	0	0
F40F4.6	WBGene00018237	CHROMOSOME_X	15375.2	0.262633	0.0764372	0.685796	0	0	0	0
F55F3.3	WBGene00010117	CHROMOSOME_X	3173.69	0.239339	0.076468	0.685796	0	0	0	0
B0286.2	WBGene00002252	CHROMOSOME_II	317.118	0.382983	0.0772934	0.686531	0	0	0	0
B0464.4	WBGene00000268	CHROMOSOME_III	722.591	0.380886	0.0773887	0.686531	0	0	0	0
B0511.5	WBGene00015231	CHROMOSOME_I	42.2709	0.504351	0.0768266	0.686531	0	0	0	0
C28C12.8	WBGene00001956	CHROMOSOME_IV	5.81327	-0.64438	0.0774961	0.686531	0	0	0	0
C44B11.3	WBGene00003175	CHROMOSOME_III	2349.95	-0.242681	0.0768622	0.686531	0	0	0	0
C53C7.1	WBGene00008278	CHROMOSOME_X	19.615	-0.562898	0.0766511	0.686531	0	0	0	0
F08G5.3	WBGene00008582	CHROMOSOME_IV	165.803	-0.460662	0.0773531	0.686531	0	0	0	0
F25D1.5	WBGene00009110	CHROMOSOME_V	42.9391	0.581705	0.0767335	0.686531	0	0	0	0
H06H21.10	WBGene00019166	CHROMOSOME_IV	394.214	0.411149	0.077413	0.686531	0	0	0	0
[truncated: 18,390 more rows]

## Sheet: significant FDR < 0.05
gene sequence name	gene wormbase ID	chromosome	baseMean	log2FoldChange	pvalue	FDR	KLE2_L3	KLE2_emb	condensinII	condensinI
B0218.8	WBGene00015052	CHROMOSOME_IV	417.419	-2.39124	8.01161e-35	1.42935e-30	0	0	0	0
Y46G5A.27	WBGene00003983	CHROMOSOME_II	60.4621	-3.4659	1.855e-32	1.65475e-28	0	0	0	0
F13D12.3	WBGene00008739	CHROMOSOME_II	1495.73	1.49949	1.81492e-27	1.07934e-23	0	0	0	0
B0414.7	WBGene00003472	CHROMOSOME_I	279.344	-2.62975	5.50631e-23	2.45595e-19	0	0	0	0
W06F12.2	WBGene00012306	CHROMOSOME_III	460.347	1.17444	7.43518e-18	2.65302e-14	0	0	0	0
H19M22.2	WBGene00002915	CHROMOSOME_III	17929.5	0.821395	1.2196e-17	3.62647e-14	0	0	0	0
C32H11.12	WBGene00007875	CHROMOSOME_IV	931.23	-1.58521	3.54287e-17	9.02975e-14	0	0	0	0
F57H12.6	WBGene00019021	CHROMOSOME_IV	1329.35	0.900903	5.36411e-17	1.06335e-13	0	0	0	0
K09C6.9	WBGene00019563	CHROMOSOME_V	134.397	1.8324	5.27399e-17	1.06335e-13	0	0	0	0
F59D6.3	WBGene00019105	CHROMOSOME_V	111.982	1.5491	3.771e-15	6.72784e-12	0	0	0	0
R11F4.1	WBGene00020007	CHROMOSOME_II	1969.72	0.843512	7.40247e-15	1.10056e-11	0	0	0	0
Y40B10A.7	WBGene00021492	CHROMOSOME_V	279.746	2.2752	7.21665e-15	1.10056e-11	0	0	0	0
C32H11.10	WBGene00007873	CHROMOSOME_IV	32.3053	-2.47332	2.22867e-13	3.05859e-10	0	0	0	0
F53A2.9	WBGene00009953	CHROMOSOME_III	134.156	1.41078	2.46334e-13	3.13918e-10	1	0	0	0
Y37D8A.22	WBGene00012559	CHROMOSOME_III	760.733	0.93843	3.19362e-13	3.79849e-10	0	0	0	0
T27E9.3	WBGene00000407	CHROMOSOME_III	237.145	1.2807	4.46538e-13	4.97918e-10	1	0	0	0
ZK105.1	WBGene00022653	CHROMOSOME_V	56.658	1.84522	2.1775e-12	2.28522e-09	0	0	0	0
K08E3.6	WBGene00000875	CHROMOSOME_III	500.035	1.13672	4.99907e-12	4.95491e-09	1	0	0	0
Y37D8A.10	WBGene00012550	CHROMOSOME_III	570.144	0.868816	5.44413e-12	5.11204e-09	1	1	0	0
F56A8.7	WBGene00006798	CHROMOSOME_III	903.09	0.778478	1.38493e-11	1.1766e-08	0	1	0	0
Y69H2.3	WBGene00013481	CHROMOSOME_V	5123.14	1.26423	1.32506e-11	1.1766e-08	0	0	0	0
Y76A2B.1	WBGene00004075	CHROMOSOME_III	3257.9	1.29848	2.06221e-11	1.67236e-08	0	0	0	0
C09H5.2	WBGene00015660	CHROMOSOME_V	1289.25	1.51191	2.31954e-11	1.78709e-08	0	0	0	0
T12D8.9	WBGene00011736	CHROMOSOME_III	3464.12	0.750765	2.40402e-11	1.78709e-08	1	0	0	0
W01B11.5	WBGene00004154	CHROMOSOME_I	184.452	-1.32104	2.81695e-11	2.01029e-08	0	0	0	0
ZK520.3	WBGene00001118	CHROMOSOME_III	116.017	1.25117	3.14788e-11	2.16005e-08	0	0	0	0
T05D4.4	WBGene00003887	CHROMOSOME_III	590.685	0.98764	3.33742e-11	2.20529e-08	0	0	0	0
Y37D8A.9	WBGene00003406	CHROMOSOME_III	427.123	1.09051	1.15589e-10	7.36507e-08	1	1	1	0
B0284.1	WBGene00007131	CHROMOSOME_III	204.585	1.34866	1.75664e-10	1.0807e-07	0	0	0	0
F10C1.2	WBGene00002053	CHROMOSOME_II	5799.26	0.784075	2.46191e-10	1.4641e-07	0	0	0	0
ZK520.2	WBGene00004796	CHROMOSOME_III	196.449	1.16642	2.68608e-10	1.54588e-07	0	0	0	0
C28A5.3	WBGene00003590	CHROMOSOME_III	212.931	1.10213	3.15573e-10	1.75942e-07	0	0	0	0
T03F6.5	WBGene00003047	CHROMOSOME_III	802.752	0.978224	6.99312e-10	3.78073e-07	0	0	0	0
Y39E4B.3	WBGene00004164	CHROMOSOME_III	2248.85	1.16907	9.31411e-10	4.88744e-07	0	0	0	0
C18D11.6	WBGene00007682	CHROMOSOME_III	171.338	1.72062	1.05084e-09	5.3566e-07	0	0	0	0
Y49G5A.1	WBGene00021731	CHROMOSOME_V	39.3769	1.80423	1.11598e-09	5.5306e-07	0	0	0	0
Y44E3B.2	WBGene00021553	CHROMOSOME_I	48.2066	1.76355	1.41946e-09	6.84449e-07	0	0	0	0
T12D8.6	WBGene00011734	CHROMOSOME_III	1066.92	0.930101	1.63309e-09	7.62412e-07	1	1	0	0
W10G6.3	WBGene00003485	CHROMOSOME_X	4044.36	1.02914	1.66661e-09	7.62412e-07	0	0	0	0
F52E1.8	WBGene00018696	CHROMOSOME_V	206.522	1.37149	1.8389e-09	8.02045e-07	0	0	0	0
ZK520.4	WBGene00000837	CHROMOSOME_III	1112.73	0.886336	1.84316e-09	8.02045e-07	0	0	0	0
F12A10.9	WBGene00077704	CHROMOSOME_II	253.559	1.27582	2.62668e-09	1.11577e-06	0	0	0	0
F42A8.1	WBGene00009626	CHROMOSOME_II	374.304	-1.46174	2.85567e-09	1.18484e-06	0	0	0	0
Y43F4B.5	WBGene00012803	CHROMOSOME_III	2061.64	0.954732	3.1086e-09	1.26047e-06	0	0	0	0
Y43F4B.7	WBGene00012804	CHROMOSOME_III	276.144	1.0853	4.47965e-09	1.77603e-06	1	0	0	0
C45B2.1	WBGene00016658	CHROMOSOME_X	28.7087	1.84902	5.41794e-09	2.10134e-06	0	0	0	0
Y76A2A.2	WBGene00000834	CHROMOSOME_III	538.268	1.21497	7.09443e-09	2.69302e-06	0	0	0	0
M195.1	WBGene00000653	CHROMOSOME_II	291.99	-1.65735	7.47331e-09	2.77773e-06	0	0	0	0
D1025.9	WBGene00008360	CHROMOSOME_X	218.216	1.05101	1.08869e-08	3.84114e-06	0	0	0	0
F32B5.1	WBGene00017975	CHROMOSOME_I	18.0314	-1.93089	1.09802e-08	3.84114e-06	0	0	0	0
Y39E4B.7	WBGene00012718	CHROMOSOME_III	231.887	0.969566	1.08623e-08	3.84114e-06	0	0	0	0
K08E3.3	WBGene00010663	CHROMOSOME_III	100.196	1.13518	1.26835e-08	4.26954e-06	0	0	0	0
Y39E4A.3	WBGene00012713	CHROMOSOME_III	1727.83	0.98213	1.26465e-08	4.26954e-06	0	0	0	0
C25E10.3	WBGene00016093	CHROMOSOME_V	118.252	1.19284	1.42804e-08	4.71809e-06	0	0	0	0
K04E7.3	WBGene00003551	CHROMOSOME_X	44.4033	1.52371	1.45888e-08	4.73236e-06	0	0	0	0
Y41G9A.5	WBGene00021529	CHROMOSOME_X	1398.72	0.895214	1.56102e-08	4.97323e-06	0	0	0	0
T10B9.2	WBGene00011672	CHROMOSOME_II	564.489	1.35284	2.01135e-08	6.29553e-06	0	0	0	0
F53A2.8	WBGene00003478	CHROMOSOME_III	307.009	0.934455	4.49188e-08	1.3583e-05	0	0	0	0
F54D5.14	WBGene00010056	CHROMOSOME_II	651.261	0.660892	4.46971e-08	1.3583e-05	1	0	0	0
T27E9.5	WBGene00012095	CHROMOSOME_III	97.4753	1.17784	5.95097e-08	1.76952e-05	0	0	0	0
T03F6.1	WBGene00011398	CHROMOSOME_III	1156.56	1.09412	6.40351e-08	1.87287e-05	0	0	0	0
F53H2.2	WBGene00010005	CHROMOSOME_V	29.5886	1.55498	7.57663e-08	2.18024e-05	1	0	0	0
K04F1.9	WBGene00019388	CHROMOSOME_V	48.0142	1.8663	8.77427e-08	2.48479e-05	0	0	0	0
F25H2.11	WBGene00009122	CHROMOSOME_I	22779.6	-0.906679	1.10663e-07	3.08492e-05	1	0	0	0
R03A10.5	WBGene00010985	CHROMOSOME_X	165.219	1.54457	1.24613e-07	3.42035e-05	0	0	0	0
C05C10.4	WBGene00007331	CHROMOSOME_II	2336.71	0.850018	1.71888e-07	4.64644e-05	0	0	0	0
F45G2.2	WBGene00009730	CHROMOSOME_III	383.475	0.855166	1.90238e-07	5.06573e-05	0	0	0	0
Y39D8C.1	WBGene00000022	CHROMOSOME_V	1193.1	0.959972	2.18073e-07	5.72153e-05	0	0	0	0
F56A8.6	WBGene00000774	CHROMOSOME_III	328.933	1.00995	2.25e-07	5.81773e-05	1	1	0	0
R03H10.6	WBGene00019858	CHROMOSOME_II	87.0983	1.38603	2.49528e-07	6.35975e-05	0	0	0	0
T14G12.3	WBGene00006408	CHROMOSOME_X	1471.47	0.821798	2.63527e-07	6.62196e-05	0	0	0	0
F44C4.3	WBGene00000784	CHROMOSOME_V	6784.53	0.764146	3.07609e-07	7.6223e-05	0	0	0	0
C51E3.6	WBGene00008252	CHROMOSOME_V	283.893	0.874877	3.8157e-07	9.01993e-05	0	0	0	0
C52E4.1	WBGene00000781	CHROMOSOME_V	7953.55	0.957128	3.75862e-07	9.01993e-05	0	0	0	0
T28A8.7	WBGene00003373	CHROMOSOME_III	203.006	1.03868	3.79282e-07	9.01993e-05	0	0	0	0
Y39E4B.10	WBGene00012719	CHROMOSOME_III	107.716	1.06919	3.84236e-07	9.01993e-05	1	0	0	0
F57B7.3	WBGene00000729	CHROMOSOME_V	247.692	-1.36181	4.02897e-07	9.33517e-05	0	0	0	0
T12A2.1	WBGene00020436	CHROMOSOME_III	194.232	0.938777	4.60214e-07	0.000105265	0	0	0	0
K08E3.10	WBGene00023451	CHROMOSOME_III	12.092	1.81255	5.08653e-07	0.000114872	0	0	0	0
T12D8.7	WBGene00006391	CHROMOSOME_III	129.755	0.951521	5.1599e-07	0.000115072	1	1	0	0
ZK1010.3	WBGene00014177	CHROMOSOME_III	210.138	0.901334	5.57234e-07	0.000122736	1	0	0	0
E04F6.8	WBGene00017127	CHROMOSOME_II	395.376	1.1107	6.11587e-07	0.000133065	0	0	0	0
F28D1.5	WBGene00009215	CHROMOSOME_IV	112.094	1.23803	7.26148e-07	0.000156087	0	0	0	0
C03G6.15	WBGene00015400	CHROMOSOME_V	927.086	0.826106	7.62311e-07	0.000161909	0	0	0	0
F53B6.8	WBGene00009963	CHROMOSOME_I	68.1266	1.47752	7.84384e-07	0.000164638	0	0	0	0
F15A2.1	WBGene00000757	CHROMOSOME_X	129.173	1.60085	7.96848e-07	0.000165309	0	0	0	0
W09D12.1	WBGene00012364	CHROMOSOME_V	969.512	0.8165	8.08688e-07	0.000165837	0	0	0	0
ZK1058.9	WBGene00014207	CHROMOSOME_III	1104.44	0.728793	8.19387e-07	0.000166121	0	0	0	0
F41C3.5	WBGene00018271	CHROMOSOME_II	5960.06	-0.720583	8.71108e-07	0.000174623	0	0	0	0
D1025.7	WBGene00008358	CHROMOSOME_X	198.347	1.03884	9.77417e-07	0.000191628	0	0	0	0
K08E3.8	WBGene00007025	CHROMOSOME_III	300.83	1.04656	9.74099e-07	0.000191628	0	0	0	0
F07C6.4	WBGene00008555	CHROMOSOME_IV	2087.71	0.674696	1.01268e-06	0.000194271	0	0	0	0
F53A2.4	WBGene00003829	CHROMOSOME_III	257.333	0.822219	1.0059e-06	0.000194271	1	0	0	0
Y38F1A.9	WBGene00003860	CHROMOSOME_II	237.031	1.06647	1.08681e-06	0.000206275	0	0	0	0
D2092.8	WBGene00017068	CHROMOSOME_I	36.2253	-1.44687	1.23609e-06	0.000232138	0	0	0	0
B0285.9	WBGene00000512	CHROMOSOME_III	329.46	1.27957	1.40952e-06	0.00026195	0	0	0	0
Y41G9A.10	WBGene00044901	CHROMOSOME_X	967.765	0.898421	1.51326e-06	0.000278331	0	0	0	0
F14F7.3	WBGene00008810	CHROMOSOME_III	11.3928	1.75475	1.52991e-06	0.000278522	0	0	0	0
T03F6.2	WBGene00001035	CHROMOSOME_III	230.635	0.929199	1.63222e-06	0.000291818	0	0	0	0
ZK84.7	WBGene00002103	CHROMOSOME_II	27.7996	1.72373	1.63566e-06	0.000291818	0	0	0	0
F15E6.3	WBGene00017484	CHROMOSOME_IV	334.218	-0.971186	1.78365e-06	0.000308952	0	0	0	0
R01H2.4	WBGene00019812	CHROMOSOME_III	15.9229	-1.66941	1.7735e-06	0.000308952	0	0	0	0
T12D8.1	WBGene00011729	CHROMOSOME_III	1737.42	0.858723	1.76173e-06	0.000308952	1	1	0	0
F11F1.1	WBGene00008714	CHROMOSOME_III	67.5824	1.33803	1.84261e-06	0.000316096	0	0	0	0
F45G2.8	WBGene00009734	CHROMOSOME_III	142.253	0.837638	2.00351e-06	0.000340425	0	0	0	0
K08E3.4	WBGene00010664	CHROMOSOME_III	1604.28	1.10747	2.0935e-06	0.000352359	0	0	0	0
F28G4.4	WBGene00009229	CHROMOSOME_V	32.9216	-1.61061	2.22815e-06	0.000371518	0	0	0	0
C29F3.3	WBGene00007804	CHROMOSOME_V	35.0359	1.54103	2.28572e-06	0.000377588	0	0	0	0
T21E8.3	WBGene00004002	CHROMOSOME_X	235.632	-1.32424	2.3098e-06	0.000378065	0	0	0	0
Y39E4A.2	WBGene00012712	CHROMOSOME_III	170.935	0.972354	2.4681e-06	0.000400304	0	0	0	0
F19C7.7	WBGene00000684	CHROMOSOME_IV	23.823	-1.70832	2.68563e-06	0.00043166	0	0	0	0
Y76A2B.4	WBGene00013576	CHROMOSOME_III	210.801	0.846171	2.88466e-06	0.000459512	0	0	0	0
F56B6.4	WBGene00006863	CHROMOSOME_X	2718.53	0.603307	2.97147e-06	0.000469151	0	0	0	0
F56D1.6	WBGene00023407	CHROMOSOME_II	124.836	1.25483	3.02392e-06	0.000473244	0	0	0	0
T07D10.3	WBGene00011583	CHROMOSOME_I	15.9288	-1.64357	3.13607e-06	0.000486527	0	0	0	0
C14F11.5	WBGene00002024	CHROMOSOME_X	1493.89	1.02736	3.19529e-06	0.000491441	0	0	0	0
Y76A2B.6	WBGene00013578	CHROMOSOME_III	362.473	1.09266	3.31002e-06	0.000504736	0	0	0	0
Y43F4B.6	WBGene00002229	CHROMOSOME_III	473.494	0.949481	3.34749e-06	0.000506124	1	0	0	0
K02E7.10	WBGene00019314	CHROMOSOME_II	50.6257	1.29307	3.50539e-06	0.000525544	0	0	0	0
Y39E4B.12	WBGene00001630	CHROMOSOME_III	746.223	0.760126	3.74935e-06	0.000557434	0	0	0	0
F21G4.3	WBGene00009024	CHROMOSOME_X	16.6193	-1.6556	3.86121e-06	0.000564655	0	0	0	0
ZK742.4	WBGene00022814	CHROMOSOME_V	130.172	1.33406	3.84202e-06	0.000564655	1	0	0	0
F18E3.12	WBGene00045275	CHROMOSOME_V	117.162	1.2207	3.98435e-06	0.000573264	0	0	0	0
ZK617.2	WBGene00014009	CHROMOSOME_IV	19.5968	-1.65944	3.98319e-06	0.000573264	0	0	0	0
F56B3.1	WBGene00000677	CHROMOSOME_IV	14126.8	1.3801	4.11812e-06	0.000587772	0	0	0	0
F49D11.6	WBGene00018630	CHROMOSOME_I	16.5173	-1.66916	4.5789e-06	0.00064835	0	0	0	0
F41C3.3	WBGene00018269	CHROMOSOME_II	1198.77	0.553859	5.4037e-06	0.000759114	0	0	0	0
F47B10.2	WBGene00009813	CHROMOSOME_X	1604.54	0.517689	6.23355e-06	0.00086309	0	0	0	0
Y43C5A.3	WBGene00012783	CHROMOSOME_IV	484.298	0.985386	6.2406e-06	0.00086309	0	0	0	0
Y73F8A.11	WBGene00013520	CHROMOSOME_IV	15.0697	1.56742	6.30862e-06	0.000865786	0	0	0	0
AC3.5	WBGene00007071	CHROMOSOME_V	3476.08	0.662944	6.55423e-06	0.000892627	0	0	0	0
T27E9.2	WBGene00012094	CHROMOSOME_III	1417.81	0.673309	6.65548e-06	0.000899549	1	1	0	0
Y39E4B.2	WBGene00012715	CHROMOSOME_III	118.637	0.864808	6.87312e-06	0.000921979	0	0	0	0
F26D2.2	WBGene00006375	CHROMOSOME_V	119.605	0.866281	6.98312e-06	0.000929745	0	0	0	0
C29E4.2	WBGene00016202	CHROMOSOME_III	266.104	-0.943236	7.67596e-06	0.00101442	1	1	0	0
ZK792.3	WBGene00002131	CHROMOSOME_IV	32.761	-1.39689	7.7909e-06	0.00102204	0	0	0	0
F31F4.11	WBGene00017960	CHROMOSOME_V	35.4521	-1.24466	8.87942e-06	0.00115633	0	0	0	0
F15E11.12	WBGene00017498	CHROMOSOME_V	97.6486	1.48376	9.19823e-06	0.00118917	0	0	0	0
B0414.5	WBGene00000772	CHROMOSOME_I	160.898	1.17707	9.28616e-06	0.0011919	0	0	0	0
Y45G12C.2	WBGene00001758	CHROMOSOME_V	425.124	1.05033	1.01767e-05	0.00129688	0	0	0	0
Y43F4B.4	WBGene00003804	CHROMOSOME_III	256.992	1.02436	1.05289e-05	0.00133224	1	1	0	0
K08E3.7	WBGene00003967	CHROMOSOME_III	181.888	0.84442	1.09228e-05	0.00137236	1	0	0	0
F19H6.6	WBGene00008961	CHROMOSOME_X	17.8667	-1.50361	1.10219e-05	0.00137512	0	0	0	0
F53A2.7	WBGene00009952	CHROMOSOME_III	2559.11	0.807278	1.15665e-05	0.00143304	0	0	0	0
F14H3.10	WBGene00008829	CHROMOSOME_V	52.2158	1.48134	1.169e-05	0.00143836	0	0	0	0
T27E9.1	WBGene00006439	CHROMOSOME_III	52263.3	0.85418	1.2227e-05	0.00149413	1	1	0	0
R08H2.1	WBGene00000986	CHROMOSOME_V	32.6044	1.30693	1.30669e-05	0.00158589	0	0	0	0
F22F7.1	WBGene00017719	CHROMOSOME_V	3634.33	0.641891	1.40316e-05	0.00169147	1	0	0	0
Y6D1A.2	WBGene00012396	CHROMOSOME_II	70.1219	-0.939464	1.42948e-05	0.00171163	0	0	0	0
F35F10.12	WBGene00018061	CHROMOSOME_V	204.059	-0.802561	1.43924e-05	0.00171183	0	0	0	0
D2023.1	WBGene00014300	CHROMOSOME_V	110.426	-1.18357	1.45513e-05	0.00171927	0	0	0	0
Y55D5A.3	WBGene00021917	CHROMOSOME_III	62.4643	-1.02007	1.57005e-05	0.00184284	0	0	0	0
C44B7.6	WBGene00016628	CHROMOSOME_II	485.888	0.902157	1.93341e-05	0.00225451	0	0	0	0
F15B9.6	WBGene00008850	CHROMOSOME_V	214.224	-1.24124	1.95201e-05	0.00226141	0	0	0	0
Y37D8A.13	WBGene00006804	CHROMOSOME_III	219.251	0.946372	2.04436e-05	0.00235312	0	0	0	0
K06A4.4	WBGene00010594	CHROMOSOME_V	45.6395	-1.44644	2.17232e-05	0.00248438	0	0	0	0
T13F2.8	WBGene00000301	CHROMOSOME_IV	126.841	1.09249	2.22027e-05	0.00252304	0	1	0	0
F35C12.3	WBGene00009408	CHROMOSOME_I	282.934	-0.654882	2.33509e-05	0.00263673	0	0	0	0
C54C8.2	WBGene00008290	CHROMOSOME_I	16.1286	-1.5005	2.39956e-05	0.00269249	0	0	0	0
F56A8.3	WBGene00010139	CHROMOSOME_III	1724.25	1.02461	2.85684e-05	0.00318556	1	1	0	0
ZK177.9	WBGene00022674	CHROMOSOME_II	6.48903	1.5146	2.88928e-05	0.00320171	0	0	0	0
F25H2.10	WBGene00004408	CHROMOSOME_I	82852.8	-0.989785	3.07486e-05	0.00336944	1	0	0	0
Y39E4B.1	WBGene00012714	CHROMOSOME_III	1261.44	0.681551	3.0784e-05	0.00336944	1	0	0	0
F41E7.4	WBGene00009620	CHROMOSOME_X	611.284	0.920493	3.22791e-05	0.00351154	0	0	0	0
T10E10.6	WBGene00000743	CHROMOSOME_X	527.522	0.97294	3.40295e-05	0.00367952	0	0	0	0
T07C4.9	WBGene00003589	CHROMOSOME_III	3076.93	0.699287	3.51228e-05	0.00377485	0	0	0	0
F25H2.9	WBGene00003926	CHROMOSOME_I	1405.94	-0.675591	3.57973e-05	0.00382431	1	0	0	0
C17B7.5	WBGene00015879	CHROMOSOME_V	31.2881	-1.30059	3.611e-05	0.00383475	0	0	0	0
F10D2.4	WBGene00006163	CHROMOSOME_V	31.9574	1.35151	3.63934e-05	0.00384198	0	0	0	0
K08D8.5	WBGene00010659	CHROMOSOME_IV	149.616	-0.707042	3.66154e-05	0.00384268	0	0	0	0
C05H8.1	WBGene00000518	CHROMOSOME_III	110.449	0.830648	3.7473e-05	0.00390968	0	0	0	0
JC8.12	WBGene00010442	CHROMOSOME_IV	94.3435	-1.30768	3.80435e-05	0.00394613	0	0	0	0
F45G2.4	WBGene00009732	CHROMOSOME_III	558.299	0.808313	3.82797e-05	0.00394768	0	0	0	0
ZK154.1	WBGene00022665	CHROMOSOME_X	254.506	-1.12793	4.09048e-05	0.00419415	0	0	0	0
Y47H9C.1	WBGene00012947	CHROMOSOME_I	33.1001	-1.34646	4.37688e-05	0.00446216	0	0	0	0
AC3.7	WBGene00007072	CHROMOSOME_V	79.8371	1.05036	4.53672e-05	0.00459885	0	0	0	0
Y76A2B.3	WBGene00013575	CHROMOSOME_III	1403.07	0.758131	4.60411e-05	0.00464079	0	0	0	0
Y39A1A.19	WBGene00001478	CHROMOSOME_III	276.961	1.0017	4.69684e-05	0.00470766	0	0	0	0
C45B2.3	WBGene00016660	CHROMOSOME_X	41.868	1.34153	4.78675e-05	0.00477097	0	0	0	0
M88.1	WBGene00010904	CHROMOSOME_III	336.267	0.875787	5.19218e-05	0.00514632	0	0	0	0
F57G12.2	WBGene00010222	CHROMOSOME_X	46.0024	-1.30491	5.30914e-05	0.00523317	0	0	0	0
Y18D10A.25	WBGene00001433	CHROMOSOME_I	189.97	-0.930148	5.41914e-05	0.00531225	0	0	0	0
F57C9.5	WBGene00002034	CHROMOSOME_I	111.696	0.808683	5.90172e-05	0.00575369	0	0	0	0
C29F4.1	WBGene00000699	CHROMOSOME_IV	8669.3	-0.864212	6.03457e-05	0.00585124	0	0	0	0
C06G4.5	WBGene00015559	CHROMOSOME_III	33.0318	1.22226	6.26948e-05	0.00604615	0	0	0	0
Y37A1A.2	WBGene00012535	CHROMOSOME_IV	145.695	1.19502	6.47278e-05	0.00620865	0	0	0	0
D1025.6	WBGene00008357	CHROMOSOME_X	142.304	0.858645	6.63109e-05	0.00632649	0	0	0	0
T07H8.4	WBGene00003165	CHROMOSOME_V	555.939	-0.669407	6.67727e-05	0.00633666	0	0	0	0
Y37D8A.16	WBGene00012554	CHROMOSOME_III	284.96	0.790429	6.80576e-05	0.00642442	0	0	0	0
F45E4.8	WBGene00003758	CHROMOSOME_IV	465.057	-0.876235	7.17539e-05	0.00671254	0	0	0	0
ZK512.3	WBGene00000425	CHROMOSOME_III	97.1113	-0.892242	7.18623e-05	0.00671254	0	0	0	0
F23B12.9	WBGene00001170	CHROMOSOME_V	38.7117	1.26147	7.40405e-05	0.00684861	0	0	0	0
F25H5.8	WBGene00009130	CHROMOSOME_I	13.7912	1.43599	7.40868e-05	0.00684861	0	0	0	0
H39E23.3	WBGene00044201	CHROMOSOME_V	24.7637	1.37943	7.512e-05	0.00690377	0	0	0	0
T08B1.6	WBGene00020343	CHROMOSOME_V	341.194	-0.82967	7.54573e-05	0.00690377	0	0	0	0
M176.6	WBGene00002199	CHROMOSOME_II	63.8531	1.14162	7.82479e-05	0.00712255	0	0	0	0
K02H11.4	WBGene00019348	CHROMOSOME_V	17.1851	-1.40877	7.95738e-05	0.00718761	1	1	0	0
Y80D3A.5	WBGene00013585	CHROMOSOME_V	402.736	-1.16872	7.97683e-05	0.00718761	0	0	0	0
R11E3.4	WBGene00020006	CHROMOSOME_IV	118.475	-0.755011	8.03576e-05	0.00720432	0	0	0	0
M176.5	WBGene00010944	CHROMOSOME_II	215.609	0.673852	9.12539e-05	0.00811195	0	0	0	0
T22G5.2	WBGene00002259	CHROMOSOME_V	225.978	-0.779593	9.13907e-05	0.00811195	0	0	0	0
ZK822.1	WBGene00014089	CHROMOSOME_IV	28.5007	1.19644	9.4923e-05	0.00838377	0	0	0	0
F37H8.3	WBGene00009512	CHROMOSOME_II	182.197	1.14356	0.000102335	0.00899391	0	0	0	0
M7.8	WBGene00010884	CHROMOSOME_IV	135.445	-0.797401	0.000103856	0.00908284	0	0	0	0
T04F8.8	WBGene00011446	CHROMOSOME_X	2725.54	0.763718	0.000105286	0.00916299	0	0	0	0
F21H7.1	WBGene00001770	CHROMOSOME_V	58.7268	1.21271	0.00010591	0.00917255	0	0	0	0
F45G2.10	WBGene00009736	CHROMOSOME_III	63.3737	1.04195	0.000106545	0.00918295	0	0	0	0
C03C11.2	WBGene00001483	CHROMOSOME_I	65.3136	0.895567	0.000111363	0.00955208	0	0	0	0
B0284.2	WBGene00007132	CHROMOSOME_III	101.308	1.132	0.000113207	0.00959446	0	0	0	0
H27M09.3	WBGene00019247	CHROMOSOME_I	93.9264	0.967411	0.000113454	0.00959446	1	0	0	0
T12D8.8	WBGene00011735	CHROMOSOME_III	2859.1	0.899302	0.000113471	0.00959446	1	1	0	0
F28H7.3	WBGene00009237	CHROMOSOME_V	544.213	0.684347	0.000117844	0.00991723	0	0	0	0
Y57A10A.1	WBGene00013246	CHROMOSOME_II	60.9359	0.886655	0.000122774	0.0102836	0	0	0	0
Y76A2B.5	WBGene00013577	CHROMOSOME_III	2293.14	0.840757	0.000124347	0.0103667	0	0	0	0
C09G5.5	WBGene00000656	CHROMOSOME_II	1671.43	1.01369	0.000127101	0.010547	0	0	0	0
Y37D8A.21	WBGene00012558	CHROMOSOME_III	165.012	0.829768	0.000130236	0.0107571	1	0	0	0
M02A10.3	WBGene00004829	CHROMOSOME_X	1217.35	0.630288	0.000132788	0.0109173	0	0	0	0
R173.3	WBGene00020125	CHROMOSOME_X	83.923	-0.914942	0.00013801	0.0112946	0	0	0	0
T19C9.10	WBGene00050934	CHROMOSOME_V	26.0327	-1.13	0.0001392	0.0113401	0	0	0	0
K02B9.4	WBGene00001251	CHROMOSOME_X	749.724	-0.518305	0.000140585	0.0114008	0	0	0	0
C04A11.4	WBGene00000074	CHROMOSOME_X	1203.3	0.578247	0.000141301	0.011407	0	0	0	0
C35A5.5	WBGene00007949	CHROMOSOME_V	19.4356	-1.37067	0.000155108	0.0124653	0	0	0	0
Y54E10A.4	WBGene00001481	CHROMOSOME_I	218.955	1.00356	0.000159047	0.0127245	0	0	0	0
ZC443.3	WBGene00013898	CHROMOSOME_V	1258.43	-0.54312	0.000160878	0.0128135	0	1	0	0
T19D2.1	WBGene00020567	CHROMOSOME_X	98.3483	-0.962206	0.000162643	0.0128965	0	0	0	0
K03H6.2	WBGene00019368	CHROMOSOME_IV	162.156	0.802358	0.0001661	0.0130335	0	0	0	0
M03A8.4	WBGene00001572	CHROMOSOME_X	989.544	0.491798	0.000166482	0.0130335	0	0	0	0
Y75B8A.27	WBGene00004172	CHROMOSOME_III	936.023	0.670861	0.000166562	0.0130335	0	0	0	0
C36B7.4	WBGene00016467	CHROMOSOME_X	17.8411	-1.21781	0.000167418	0.0130433	0	0	0	0
K06A4.5	WBGene00010595	CHROMOSOME_V	108.615	-1.16707	0.000173043	0.0134229	0	0	0	0
C36B1.1	WBGene00000527	CHROMOSOME_I	477.982	-0.473031	0.000183771	0.0141933	0	0	0	0
K11G12.1	WBGene00003530	CHROMOSOME_X	1646.25	0.783221	0.000185677	0.0142787	0	0	0	0
JC8.8	WBGene00010440	CHROMOSOME_IV	1113.39	0.665696	0.000187127	0.0143285	0	0	0	0
F54E2.3	WBGene00004130	CHROMOSOME_V	15049	0.523935	0.000189595	0.0143329	0	0	0	0
K08C9.2	WBGene00010651	CHROMOSOME_I	4.53545	-1.33418	0.000189375	0.0143329	0	0	0	0
Y43F4B.3	WBGene00012802	CHROMOSOME_III	126.406	0.891281	0.000189325	0.0143329	1	1	0	0
C18D11.1	WBGene00007679	CHROMOSOME_III	1689.8	0.667225	0.000198842	0.0149685	0	0	0	0
Y39G8B.7	WBGene00012727	CHROMOSOME_II	27.7387	-1.24777	0.000202274	0.0151629	0	0	0	0
T27E9.4	WBGene00002185	CHROMOSOME_III	205.108	0.809345	0.000216471	0.0161593	1	1	0	0
E01A2.7	WBGene00017089	CHROMOSOME_I	112.488	-0.82454	0.000219605	0.0163249	0	0	0	0
AH9.2	WBGene00000797	CHROMOSOME_X	45.4559	0.939274	0.000227413	0.0168352	0	0	0	0
F54D5.9	WBGene00010053	CHROMOSOME_II	179.456	0.832573	0.000231277	0.0170505	1	1	1	0
R09B5.3	WBGene00000556	CHROMOSOME_V	221.467	0.611602	0.000232603	0.0170777	0	0	0	0
Y47D7A.13	WBGene00021625	CHROMOSOME_V	3975.37	-1.13156	0.000233988	0.0171085	0	0	0	0
ZK829.3	WBGene00014094	CHROMOSOME_IV	28.1004	-1.33753	0.000234941	0.0171085	0	0	0	0
Y37D8A.18	WBGene00012556	CHROMOSOME_III	156.282	0.688407	0.000240811	0.0174647	0	0	0	0
K08C9.5	WBGene00010652	CHROMOSOME_I	12.5041	-1.33908	0.000243939	0.0176199	0	0	0	0
K11G9.5	WBGene00019655	CHROMOSOME_V	61.9674	1.13217	0.000246874	0.01776	0	0	0	0
Y48E1B.8	WBGene00013007	CHROMOSOME_II	113.373	-1.21475	0.000252573	0.018097	0	0	0	0
F41H10.10	WBGene00002032	CHROMOSOME_IV	66.3523	0.863837	0.000256364	0.0182952	0	0	0	0
F56A8.5	WBGene00010141	CHROMOSOME_III	93.6592	0.893723	0.000265896	0.0188998	0	0	0	0
F49C5.12	WBGene00184956	CHROMOSOME_II	17.1477	-1.32488	0.000270206	0.0191299	0	0	0	0
F02C12.1	WBGene00008515	CHROMOSOME_X	583.05	0.570906	0.000271733	0.019147	0	0	0	0
R186.4	WBGene00003031	CHROMOSOME_V	56.9227	-1.12179	0.000272594	0.019147	1	0	0	0
F08G12.8	WBGene00008589	CHROMOSOME_X	75.4644	0.807874	0.000274905	0.0191787	0	0	0	0
F12E12.11	WBGene00044811	CHROMOSOME_II	40.4133	1.22347	0.000275194	0.0191787	0	0	0	0
B0213.4	WBGene00003767	CHROMOSOME_V	2170.39	0.513114	0.000281651	0.0194765	0	0	0	0
ZK525.2	WBGene00000179	CHROMOSOME_III	370.728	0.861832	0.000281219	0.0194765	0	0	0	0
F54F7.7	WBGene00010067	CHROMOSOME_X	3.89782	1.25106	0.000283386	0.0195208	0	0	0	0
C30H6.5	WBGene00007823	CHROMOSOME_IV	21.3961	-1.3195	0.000286838	0.0196096	0	0	0	0
M02D8.5	WBGene00019731	CHROMOSOME_X	52.6767	0.954794	0.000286873	0.0196096	0	0	0	0
F37B1.3	WBGene00001762	CHROMOSOME_II	54.4465	0.856327	0.000294248	0.0200369	0	0	0	0
R13H4.2	WBGene00014826	CHROMOSOME_V	1384.56	0.763558	0.000304055	0.020626	0	0	0	0
Y37D8A.3	WBGene00012545	CHROMOSOME_III	672.997	0.686458	0.0003067	0.0207266	0	0	0	0
Y80D3A.7	WBGene00004236	CHROMOSOME_V	529.798	0.957464	0.000315586	0.0212467	1	0	0	0
C32D5.12	WBGene00016319	CHROMOSOME_II	151.801	-0.95747	0.000330868	0.0220919	0	0	0	0
EEED8.12	WBGene00017140	CHROMOSOME_II	11.6504	1.27645	0.000332734	0.0220919	0	0	0	0
W04G3.7	WBGene00012260	CHROMOSOME_X	7.35857	-1.30729	0.000334332	0.0220919	0	0	0	0
ZK1010.2	WBGene00014176	CHROMOSOME_III	180.436	0.663874	0.000333809	0.0220919	1	0	0	0
ZK1151.1	WBGene00006876	CHROMOSOME_I	22159.5	0.403337	0.000332039	0.0220919	0	1	1	0
F41A4.1	WBGene00018256	CHROMOSOME_IV	89.3493	-1.28693	0.000336671	0.0221644	0	0	0	0
F18E3.13	WBGene00045276	CHROMOSOME_V	191.692	0.716674	0.000338922	0.0221999	0	0	0	0
R12E2.14	WBGene00020039	CHROMOSOME_I	116.972	-1.14337	0.000339699	0.0221999	0	0	0	0
W02B8.6	WBGene00044074	CHROMOSOME_II	10.0715	-1.30283	0.000342744	0.0223171	0	0	0	0
C07D10.4	WBGene00003526	CHROMOSOME_II	55.4223	-1.19176	0.000353505	0.022851	0	0	0	0
ZK970.7	WBGene00014173	CHROMOSOME_II	2074.26	0.878072	0.000352359	0.022851	0	0	0	0
C18A11.7	WBGene00001000	CHROMOSOME_X	10978.4	0.521689	0.00035523	0.0228797	0	0	0	0
F46G10.6	WBGene00003511	CHROMOSOME_X	714.611	0.640488	0.000359449	0.0229209	1	0	0	0
F47B8.5	WBGene00009806	CHROMOSOME_V	35.362	-1.28141	0.000358482	0.0229209	0	0	0	0
ZK381.1	WBGene00001862	CHROMOSOME_IV	36.3935	1.11583	0.000359725	0.0229209	0	0	0	0
C02E7.7	WBGene00015340	CHROMOSOME_V	324.445	-0.994817	0.000361674	0.0229464	0	0	0	0
F58B6.1	WBGene00019029	CHROMOSOME_III	16.0566	1.20274	0.000363984	0.0229464	1	0	0	0
ZK525.1	WBGene00001458	CHROMOSOME_III	385.254	0.743362	0.000362953	0.0229464	0	0	0	0
Y17D7B.4	WBGene00012452	CHROMOSOME_V	423.095	-0.493062	0.000373353	0.0234542	0	0	0	0
F37A8.5	WBGene00009503	CHROMOSOME_III	332.01	-0.807656	0.000375164	0.0234853	0	0	0	0
F55D12.2	WBGene00010111	CHROMOSOME_I	427.82	-0.634445	0.000384823	0.0240057	0	0	0	0
K08E3.1	WBGene00010661	CHROMOSOME_III	672.192	1.00608	0.000392309	0.0243027	0	0	0	0
T16A9.4	WBGene00011794	CHROMOSOME_V	343.488	-0.572597	0.000391127	0.0243027	0	0	0	0
Y95B8A.6	WBGene00022386	CHROMOSOME_I	333.82	0.787041	0.00039388	0.0243156	1	1	1	0
E04F6.9	WBGene00017128	CHROMOSOME_II	803.396	0.94605	0.000395773	0.0243482	0	0	0	0
F13B12.4	WBGene00008732	CHROMOSOME_IV	98.4256	-0.982137	0.000398613	0.0244387	0	0	0	0
T05D4.1	WBGene00011474	CHROMOSOME_III	6193.44	0.866439	0.000422657	0.0258241	1	0	0	0
F55B11.4	WBGene00010086	CHROMOSOME_IV	333.497	0.77144	0.00042639	0.0259632	0	0	0	0
Y76A2B.2	WBGene00013574	CHROMOSOME_III	25.9453	1.09583	0.000434324	0.0263564	0	0	0	0
F38B7.2	WBGene00009533	CHROMOSOME_V	203.91	0.62686	0.000438426	0.0265151	0	0	0	0
Y68A4A.13	WBGene00044212	CHROMOSOME_V	112.946	0.876485	0.000441437	0.026607	0	0	0	0
F37B12.1	WBGene00009504	CHROMOSOME_II	95.0092	-0.820134	0.000443642	0.0266499	0	0	0	0
K08E7.9	WBGene00003995	CHROMOSOME_IV	400.915	1.05622	0.00045869	0.0274614	0	0	0	0
F47E1.2	WBGene00018566	CHROMOSOME_X	468.43	0.82546	0.000493701	0.0293604	0	0	0	0
T13F3.6	WBGene00011753	CHROMOSOME_V	78.5327	-1.12833	0.000493319	0.0293604	0	0	0	0
K09C8.3	WBGene00003529	CHROMOSOME_X	36.067	1.2395	0.000505658	0.0299716	0	0	0	0
Y7A5A.1	WBGene00012407	CHROMOSOME_X	780.481	0.4793	0.00050788	0.0300036	0	0	0	0
F41C6.1	WBGene00006746	CHROMOSOME_X	342.417	-0.541958	0.000510603	0.0300649	0	0	0	0
F35D11.4	WBGene00018045	CHROMOSOME_II	123.178	-0.840776	0.000515418	0.0302486	0	0	0	0
R05C11.3	WBGene00019875	CHROMOSOME_IV	4714.62	0.521163	0.0005309	0.031055	0	0	0	0
Y22D7AL.11	WBGene00021249	CHROMOSOME_III	35.4918	-0.99849	0.000539733	0.0314686	0	0	0	0
C31E10.7	WBGene00007848	CHROMOSOME_X	1290.98	0.455248	0.000566147	0.0329011	0	0	0	0
K03E5.2	WBGene00019361	CHROMOSOME_I	1014.13	0.595693	0.000570559	0.0329956	0	0	0	0
T10B9.10	WBGene00000372	CHROMOSOME_II	5.15467	1.19975	0.000572479	0.0329956	0	0	0	0
T28C12.4	WBGene00020891	CHROMOSOME_V	639.8	0.719206	0.000573322	0.0329956	0	0	0	0
F26B1.4	WBGene00000634	CHROMOSOME_I	43.7015	-0.887525	0.000578387	0.0331801	0	0	0	0
C26C6.3	WBGene00003552	CHROMOSOME_I	49.2592	-1.09064	0.000589721	0.0337218	0	0	0	0
C33H5.14	WBGene00016380	CHROMOSOME_IV	153.185	-0.730227	0.000604358	0.0344484	0	0	0	0
T05G5.7	WBGene00011501	CHROMOSOME_III	109.456	0.872803	0.000608234	0.0345589	0	0	0	0
F35G2.5	WBGene00009438	CHROMOSOME_IV	28.1518	-1.16199	0.00061078	0.0345934	1	0	0	0
F07G11.9	WBGene00017233	CHROMOSOME_V	45.1522	1.10173	0.000623529	0.0352037	0	0	0	0
C34C6.3	WBGene00007916	CHROMOSOME_II	177.698	-0.890128	0.000639581	0.0359961	0	0	0	0
F38H12.3	WBGene00018189	CHROMOSOME_V	17.2229	-1.16797	0.000645271	0.0362021	0	0	0	0
Y36E3A.2	WBGene00194708	CHROMOSOME_V	30.6642	1.02813	0.00065894	0.0368531	0	0	0	0
T12D8.3	WBGene00011731	CHROMOSOME_III	136.813	0.684222	0.000668202	0.0372544	1	1	0	0
K07E8.3	WBGene00019495	CHROMOSOME_II	270.813	-0.847082	0.000680322	0.0378119	0	0	0	0
T02B11.4	WBGene00020156	CHROMOSOME_V	856.199	0.644818	0.000684468	0.0379242	0	0	0	0
Y46G5A.20	WBGene00012910	CHROMOSOME_II	58.5972	1.06502	0.000692807	0.0382674	0	0	0	0
Y47D3B.1	WBGene00012939	CHROMOSOME_III	264.555	-0.912595	0.000708884	0.0390345	0	0	0	0
Y37D8A.11	WBGene00012551	CHROMOSOME_III	187.517	0.918634	0.000712526	0.0391144	0	0	0	0
C02D5.2	WBGene00015336	CHROMOSOME_III	166.427	-0.701933	0.000717115	0.0392455	0	0	0	0
C50B6.8	WBGene00008221	CHROMOSOME_V	64.2596	-0.740375	0.000737267	0.0402045	0	0	0	0
T09B9.1	WBGene00011642	CHROMOSOME_X	59.0547	1.01683	0.000739145	0.0402045	0	0	0	0
F25G6.6	WBGene00003816	CHROMOSOME_V	251.104	-0.787543	0.000747327	0.040526	0	0	0	0
F12A10.7	WBGene00017396	CHROMOSOME_II	211.428	1.09501	0.000754669	0.0406769	0	0	0	0
Y113G7B.1	WBGene00013754	CHROMOSOME_V	8.51663	-1.22976	0.000753326	0.0406769	0	0	0	0
F23F1.7	WBGene00017748	CHROMOSOME_II	119.62	0.634904	0.000762289	0.0409638	0	0	0	0
Y22F5A.5	WBGene00003091	CHROMOSOME_V	869.556	0.661054	0.000768343	0.0411652	0	0	0	0
F09F7.8	WBGene00017305	CHROMOSOME_III	32.3084	-1.15829	0.000795481	0.0421682	0	0	0	0
F21C10.9	WBGene00017658	CHROMOSOME_V	234.602	0.832783	0.000796518	0.0421682	0	0	0	0
K01A6.4	WBGene00010446	CHROMOSOME_IV	22.8981	1.08952	0.000795378	0.0421682	0	0	0	0
Y54G2A.35	WBGene00021897	CHROMOSOME_IV	49.7452	-0.825197	0.00078984	0.0421682	0	0	0	0
M162.5	WBGene00010931	CHROMOSOME_V	290.458	0.555956	0.000807507	0.042575	0	0	0	0
ZC504.3	WBGene00013917	CHROMOSOME_X	174.354	0.579715	0.000808976	0.042575	0	0	0	0
F39D8.3	WBGene00009561	CHROMOSOME_X	31.0291	-1.1596	0.000817821	0.0429139	0	0	0	0
E03G2.4	WBGene00000759	CHROMOSOME_X	46.9557	-0.980899	0.000823476	0.0430259	0	0	0	0
K03E6.6	WBGene00003991	CHROMOSOME_X	508.076	0.61728	0.000824778	0.0430259	0	0	0	0
F26E4.2	WBGene00009157	CHROMOSOME_I	114.407	0.90713	0.000833701	0.0433646	0	0	0	0
F22A3.6	WBGene00017691	CHROMOSOME_X	2318.69	0.701387	0.000839074	0.0435172	0	0	0	0
F56D5.3	WBGene00010148	CHROMOSOME_IV	60.1882	0.987942	0.000870672	0.0450251	0	0	0	0
F32D8.12	WBGene00009334	CHROMOSOME_V	711.849	0.45702	0.00087417	0.0450753	0	0	0	0
T03F6.3	WBGene00011399	CHROMOSOME_III	177.62	0.680606	0.000879911	0.0452406	0	0	0	0
F48G7.5	WBGene00018616	CHROMOSOME_V	121.617	-0.978389	0.00088438	0.0453397	0	0	0	0
F56A3.5	WBGene00000272	CHROMOSOME_I	44.0467	-0.917059	0.000905251	0.0460863	0	0	0	0
T12D8.4	WBGene00011732	CHROMOSOME_III	536.745	0.635395	0.000906692	0.0460863	0	0	0	0
Y43F4B.9	WBGene00012806	CHROMOSOME_III	71.1618	0.737151	0.000906266	0.0460863	0	0	0	0
T28F2.4	WBGene00020902	CHROMOSOME_I	318.099	-0.493178	0.000917527	0.0465045	1	0	0	0
Y22D7AL.8	WBGene00004894	CHROMOSOME_III	356.088	0.535482	0.000923436	0.0466715	0	0	0	0
T08G5.3	WBGene00011624	CHROMOSOME_V	65.0781	-1.15716	0.000946336	0.0476937	0	0	0	0
F53A2.6	WBGene00002059	CHROMOSOME_III	697.754	0.761501	0.000971569	0.0488275	0	0	0	0
Y9C9A.1	WBGene00021176	CHROMOSOME_IV	34.2541	0.966261	0.000979683	0.049097	0	0	0	0

## Sheet: Readme
genome version	WS220
Differential gene expression analysis performed with DESeq2 version 1.0.12 in R version 3.0.0
Bound genes were identified by determing the overlap between the promoter region defined as the 1kb upstream region of the annotated TSS and the identified ChIP-seq peaks.
gene sequence name	The sequence name of the gene.
gene wormbase ID	The wormbase ID of the gene.
chromosome	The chromosome the gene is located on.
baseMean	The base mean over all replicates in both conditions. (DESeq2 output)
log2FoldChange	log2 fold change homozygous/heterozygous (DESeq2 output)
pvalue	P-value of the Wald test for significance +/- versus -/- (DESeq2 output)
FDR	Benjamini-Hochberg correct p-value (DESeq2 output)
KLE2_L3	Genes with a KLE-2 binding site in L3 within 1kb of their annotated TSS are indicated by 1, otherwise 0.
KLE2_emb	Genes with a KLE-2 binding site in embryos within 1kb of their annotated TSS are indicated by 1, otherwise 0.
condensinII	Genes with a condensin II binding site (non-SMC subunits) in embryo within 1kb of their annotated TSS are indicated by 1, otherwise 0.
condensinI	Genes with a condensin I/IDC binding site (non-SMC subunits) in L3 within 1kb of their annotated TSS are indicated by 1, otherwise 0.
